# Supplementary material for: Mitochondrial Oxidative Stress Induces Cardiac Fibrosis in Obese Rats through Modulation of Transthyretin
Source: Int J Mol Sci. 2022 Jul 22;23(15):8080. doi: 10.3390/ijms23158080 (PMC9330867; doi:10.3390/ijms23158080)
Supplement: Supplementary file 1 [file ijms-23-08080-s001.zip]

Archive with 3 entries (3 files):
- Supplemental Figures S1 and S2.pdf
- Supplemental Table S1, Table S2 and Table S4.pdf
- Supplemental Table S3.xlsx
