# Supplementary material for: Mitochondrial Oxidative Stress Induces Cardiac Fibrosis in Obese Rats through Modulation of Transthyretin
Source: Int J Mol Sci. 2022 Jul 22;23(15):8080. doi: 10.3390/ijms23158080 (PMC9330867; doi:10.3390/ijms23158080)
Supplement: Supplementary file 1 [file ijms-23-08080-s001.zip › Supplemental Table S3.xlsx]

## Sheet: Annotation
MyList	Gene ID	Type	Tax ID	Homologene Gene ID	Homologene Gene Tax ID	Gene Symbol	Description	Biological Process (GO)	Kinase Class (UniProt)	Protein Function (Protein Atlas)	Subcellular Location (Protein Atlas)	Drug (DrugBank)	Canonical Pathways_x000D_	Hallmark Gene Sets_x000D_	GO:0035966 response to topologically inco	GO:0031647 regulation of protein stabilit	R-HSA-8953897 Cellular responses to stimuli	GO:0060341 regulation of cellular localiz	GO:1901653 cellular response to peptide	R-HSA-9609523 Insertion of tail-anchored pro	GO:0051788 response to misfolded protein	GO:0030162 regulation of proteolysis	GO:0046856 phosphatidylinositol dephospho	GO:0043549 regulation of kinase activity	R-HSA-5663202 Diseases of signal transductio	R-HSA-9612973 Autophagy	GO:1901615 organic hydroxy compound metab	R-HSA-975634 Retinoid metabolism and transp	M106 PID HNF3B PATHWAY	hsa05169 Epstein-Barr virus infection	GO:0071453 cellular response to oxygen le	GO:0048511 rhythmic process	GO:0010507 negative regulation of autopha	GO:0000902 cell morphogenesis
ATF4	468	symbol	H. sapiens	468	H. sapiens	ATF4	activating transcription factor 4	GO:0061395 positive regulation of transcription from RNA polymerase II promoter in response to arsenic-containing substance;GO:0070982 L-asparagine metabolic process;GO:0061394 regulation of transcription from RNA polymerase II promoter in response to arsenic-containing substance		Transcription factors:Basic domains; Predicted intracellular proteins	Centriolar satellite;Cytosol (Supported)		(M65)PID FRA PATHWAY	(M5922)HALLMARK UNFOLDED PROTEIN RESPONSE	1.0	1.0	1.0	1.0	1.0	0.0	0.0	0.0	0.0	0.0	1.0	0.0	0.0	0.0	0.0	0.0	1.0	1.0	0.0	1.0
GET4	51608	symbol	H. sapiens	51608	H. sapiens	GET4	guided entry of tail-anchored proteins factor 4	GO:0036506 maintenance of unfolded protein;GO:1904378 maintenance of unfolded protein involved in ERAD pathway;GO:0006620 post-translational protein targeting to endoplasmic reticulum membrane		Predicted intracellular proteins	Cytosol;Nucleoplasm (Enhanced); Additional: Mitotic chromosome;Nucleoli				1.0	1.0	0.0	0.0	0.0	1.0	0.0	0.0	0.0	0.0	0.0	0.0	0.0	0.0	0.0	0.0	0.0	0.0	0.0	0.0
HNRNPH3	3189	symbol	H. sapiens	3189	H. sapiens	HNRNPH3	heterogeneous nuclear ribonucleoprotein H3	GO:0043484 regulation of RNA splicing;GO:0000377 RNA splicing, via transesterification reactions with bulged adenosine as nucleophile;GO:0000398 mRNA splicing, via spliceosome		Predicted intracellular proteins	Nucleoplasm (Supported)	Copper			0.0	0.0	0.0	0.0	0.0	0.0	0.0	0.0	0.0	0.0	0.0	0.0	0.0	0.0	0.0	0.0	0.0	0.0	0.0	0.0
PHYHIP	9796	symbol	H. sapiens	9796	H. sapiens	PHYHIP	phytanoyl-CoA 2-hydroxylase interacting protein	GO:0008104 protein localization;GO:0033036 macromolecule localization;GO:0051179 localization		Predicted intracellular proteins	Mitochondria (Supported); Additional: Nucleoplasm				0.0	0.0	0.0	0.0	0.0	0.0	0.0	0.0	0.0	0.0	0.0	0.0	0.0	0.0	0.0	0.0	0.0	0.0	0.0	0.0
TTR	7276	symbol	H. sapiens	7276	H. sapiens	TTR	transthyretin	GO:0070327 thyroid hormone transport;GO:0006144 purine nucleobase metabolic process;GO:0009112 nucleobase metabolic process		Human disease related genes:Nervous system diseases:Neurodegenerative diseases; Human disease related genes:Nervous system diseases:Other nervous and sensory system diseases; Predicted secreted proteins; Disease related genes; Cancer-related genes:Candidate cancer biomarkers; Predicted intracellular proteins; FDA approved drug targets:Small molecule drugs	Golgi apparatus (Approved)	Zinc; Copper; Tafamidis; Zinc acetate; Zinc chloride; Zinc sulfate, unspecified form	(M106)PID HNF3B PATHWAY	(M5949)HALLMARK PEROXISOME; (M5948)HALLMARK BILE ACID METABOLISM	0.0	0.0	0.0	0.0	0.0	0.0	0.0	0.0	0.0	0.0	0.0	1.0	1.0	1.0	1.0	0.0	0.0	0.0	0.0	0.0
MARK3	4140	symbol	H. sapiens	4140	H. sapiens	MARK3	microtubule affinity regulating kinase 3	GO:0036289 peptidyl-serine autophosphorylation;GO:0035331 negative regulation of hippo signaling;GO:0035330 regulation of hippo signaling	CAMK Ser/Thr protein kinase family	Predicted intracellular proteins; Kinases:CAMK Ser/Thr protein kinases; ENZYME proteins:Transferases; Disease related genes; Potential drug targets; Enzymes		Fostamatinib		(M5945)HALLMARK HEME METABOLISM	0.0	0.0	0.0	0.0	0.0	0.0	0.0	0.0	0.0	0.0	1.0	0.0	0.0	0.0	0.0	0.0	0.0	0.0	0.0	0.0
DDR1	780	symbol	H. sapiens	780	H. sapiens	DDR1	discoidin domain receptor tyrosine kinase 1	GO:0061302 smooth muscle cell-matrix adhesion;GO:0014909 smooth muscle cell migration;GO:0038063 collagen-activated tyrosine kinase receptor signaling pathway	Tyr protein kinase family	Enzymes; ENZYME proteins:Transferases; CD markers; Kinases:Tyr protein kinases; Predicted intracellular proteins	Cell Junctions;Nucleoplasm (Approved)	Imatinib; Fostamatinib			0.0	0.0	0.0	0.0	0.0	0.0	0.0	0.0	0.0	1.0	0.0	0.0	0.0	1.0	0.0	0.0	0.0	0.0	0.0	1.0
HSPG2	3339	symbol	H. sapiens	3339	H. sapiens	HSPG2	heparan sulfate proteoglycan 2	GO:0016525 negative regulation of angiogenesis;GO:2000181 negative regulation of blood vessel morphogenesis;GO:1901343 negative regulation of vasculature development		Human disease related genes:Congenital malformations:Congenital malformations of the musculoskeletal system; Predicted secreted proteins; Disease related genes; Human disease related genes:Musculoskeletal diseases:Muscular diseases; Predicted intracellular proteins	Cytosol;Nucleoplasm;Plasma membrane (Approved)	Palifermin	(M5882)NABA PROTEOGLYCANS; (M5887)NABA BASEMENT MEMBRANES; (M5884)NABA CORE MATRISOME		0.0	0.0	0.0	0.0	0.0	0.0	0.0	0.0	0.0	0.0	0.0	0.0	0.0	1.0	0.0	0.0	0.0	0.0	1.0	0.0
PIK3R1	5295	symbol	H. sapiens	5295	H. sapiens	PIK3R1	phosphoinositide-3-kinase regulatory subunit 1	GO:0120182 regulation of focal adhesion disassembly;GO:0120183 positive regulation of focal adhesion disassembly;GO:1900103 positive regulation of endoplasmic reticulum unfolded protein response		Human disease related genes:Congenital malformations:Other congenital malformations; RAS pathway related proteins; Cancer-related genes:Mutated cancer genes; Disease related genes; Cancer-related genes:Mutational cancer driver genes; Predicted intracellular proteins; Cancer-related genes:Candidate cancer biomarkers	Cytosol (Approved)	Isoprenaline; SF1126; Enzastaurin; Wortmannin	(M135)PID IL5 PATHWAY; (M26)PID NFKAPPAB ATYPICAL PATHWAY; (M273)PID EPHA2 FWD PATHWAY		1.0	1.0	1.0	1.0	1.0	1.0	1.0	0.0	1.0	1.0	1.0	1.0	0.0	0.0	1.0	1.0	1.0	0.0	0.0	1.0
APOA1	335	symbol	H. sapiens	335	H. sapiens	APOA1	apolipoprotein A1	GO:1902994 regulation of phospholipid efflux;GO:1902995 positive regulation of phospholipid efflux;GO:0010903 negative regulation of very-low-density lipoprotein particle remodeling		Human disease related genes:Nervous system diseases:Neurodegenerative diseases; Predicted secreted proteins; Candidate cardiovascular disease genes; Disease related genes; Human disease related genes:Cardiovascular diseases:Vascular diseases; Human disease related genes:Congenital disorders of metabolism:Congenital disorders of lipid/glycolipid metabolism; Predicted intracellular proteins; Cancer…	Vesicles (Approved); Additional: Cytosol	Zinc; Copper; Zinc acetate; Zinc chloride; Zinc sulfate, unspecified form	(M106)PID HNF3B PATHWAY	(M5948)HALLMARK BILE ACID METABOLISM; (M5946)HALLMARK COAGULATION	1.0	1.0	1.0	0.0	0.0	0.0	1.0	0.0	1.0	1.0	0.0	0.0	1.0	1.0	1.0	0.0	0.0	0.0	0.0	0.0
ALB	213	symbol	H. sapiens	213	H. sapiens	ALB	albumin	GO:0051659 maintenance of mitochondrion location;GO:0051657 maintenance of organelle location;GO:0051646 mitochondrion localization		Predicted secreted proteins; Candidate cardiovascular disease genes; Disease related genes; Cancer-related genes:Candidate cancer biomarkers; Predicted intracellular proteins; FDA approved drug targets:Small molecule drugs	Golgi apparatus (Enhanced); Additional: Endoplasmic reticulum	Amsacrine; Cefotaxime; Pyridostigmine; Phenol; Norelgestromin; Aniline; Guaiacol; Artenimol; Silver; Patent Blue	(M106)PID HNF3B PATHWAY	(M5949)HALLMARK PEROXISOME	1.0	0.0	1.0	0.0	1.0	0.0	0.0	0.0	1.0	0.0	0.0	0.0	0.0	0.0	1.0	0.0	0.0	0.0	0.0	0.0
RNF115	27246	symbol	H. sapiens	27246	H. sapiens	RNF115	ring finger protein 115	GO:0042059 negative regulation of epidermal growth factor receptor signaling pathway;GO:1901185 negative regulation of ERBB signaling pathway;GO:0043162 ubiquitin-dependent protein catabolic process via the multivesicular body sorting pathway		ENZYME proteins:Transferases; Predicted intracellular proteins; Enzymes	Mitochondria;Nucleoli (Approved)				1.0	0.0	0.0	0.0	0.0	0.0	0.0	0.0	0.0	0.0	0.0	0.0	0.0	0.0	0.0	0.0	0.0	0.0	0.0	0.0
CDR2	1039	symbol	H. sapiens	1039	H. sapiens	CDR2	cerebellar degeneration related protein 2			Predicted intracellular proteins	Nucleoplasm (Approved)			(M5945)HALLMARK HEME METABOLISM	0.0	0.0	0.0	0.0	0.0	0.0	0.0	0.0	0.0	0.0	0.0	0.0	0.0	0.0	0.0	0.0	0.0	0.0	0.0	0.0
NPC2	10577	symbol	H. sapiens	10577	H. sapiens	NPC2	NPC intracellular cholesterol transporter 2	GO:0019747 regulation of isoprenoid metabolic process;GO:0046836 glycolipid transport;GO:0032367 intracellular cholesterol transport		Human disease related genes:Congenital disorders of metabolism:Lysosomal storage diseases; Predicted secreted proteins; Transporters:Electrochemical Potential-driven transporters; Disease related genes; Potential drug targets; Predicted intracellular proteins					1.0	0.0	0.0	0.0	0.0	0.0	0.0	0.0	0.0	0.0	1.0	1.0	1.0	0.0	1.0	0.0	0.0	0.0	0.0	0.0
DDX31	64794	symbol	H. sapiens	64794	H. sapiens	DDX31	DEAD-box helicase 31	GO:0042254 ribosome biogenesis;GO:0022613 ribonucleoprotein complex biogenesis;GO:0044085 cellular component biogenesis		Predicted intracellular proteins; Enzymes; ENZYME proteins:Hydrolases	Nucleoli (Supported); Additional: Golgi apparatus;Vesicles				0.0	0.0	0.0	0.0	0.0	0.0	0.0	0.0	0.0	0.0	0.0	0.0	0.0	0.0	0.0	0.0	0.0	0.0	0.0	0.0
SNX27	81609	symbol	H. sapiens	81609	H. sapiens	SNX27	sorting nexin 27	GO:0001770 establishment of natural killer cell polarity;GO:0001767 establishment of lymphocyte polarity;GO:0030101 natural killer cell activation		Predicted intracellular proteins; Transporters	Vesicles (Approved)				0.0	1.0	0.0	0.0	0.0	1.0	1.0	0.0	0.0	0.0	0.0	0.0	0.0	0.0	0.0	0.0	0.0	0.0	0.0	1.0
CTSB	1508	symbol	H. sapiens	1508	H. sapiens	CTSB	cathepsin B	GO:0006590 thyroid hormone generation;GO:0097067 cellular response to thyroid hormone stimulus;GO:0042403 thyroid hormone metabolic process		Human disease related genes:Digestive system diseases:Pancreas diseases; Predicted intracellular proteins; ENZYME proteins:Hydrolases; Peptidases:Cysteine-type peptidases; Predicted secreted proteins; Candidate cardiovascular disease genes; Disease related genes; Potential drug targets; Enzymes; Cancer-related genes:Candidate cancer biomarkers	Vesicles (Supported); Additional: Nucleoli	2-Aminoethanimidic Acid; 3-Amino-4-Oxybenzyl-2-Butanone; 3-Methylphenylalanine; N-(3-Propylcarbamoyloxirane-2-Carbonyl)-Isoleucyl-Proline; 2-Pyridinethiol; Diphenylacetic acid; N-[1-Hydroxycarboxyethyl-Carbonyl]Leucylamino-2-Methyl-Butane; N-{[(2S,3S)-3-(Ethoxycarbonyl)-2-oxiranyl]carbonyl}-L-threonyl-L-isoleucine; N-{[(2S,3S)-3-(ETHOXYCARBONYL)OXIRAN-2-YL]CARBONYL}-L-ISOLEUCINE; BENZYL N-({(2S,3…	(M3468)NABA ECM REGULATORS; (M5885)NABA MATRISOME ASSOCIATED; (M5889)NABA MATRISOME	(M5946)HALLMARK COAGULATION; (M5921)HALLMARK COMPLEMENT; (M5945)HALLMARK HEME METABOLISM	1.0	0.0	0.0	0.0	1.0	0.0	0.0	1.0	0.0	0.0	1.0	1.0	1.0	0.0	1.0	0.0	0.0	0.0	0.0	0.0
RBP4	5950	symbol	H. sapiens	5950	H. sapiens	RBP4	retinol binding protein 4	GO:0034633 retinol transport;GO:0048807 female genitalia morphogenesis;GO:0046864 isoprenoid transport		Human disease related genes:Congenital malformations:Congenital malformations of eye; Predicted secreted proteins; Disease related genes; Predicted intracellular proteins; Cancer-related genes:Candidate cancer biomarkers		Tretinoin		(M5934)HALLMARK XENOBIOTIC METABOLISM; (M5953)HALLMARK KRAS SIGNALING UP	0.0	0.0	0.0	1.0	1.0	0.0	0.0	0.0	0.0	0.0	0.0	0.0	1.0	1.0	0.0	0.0	0.0	0.0	0.0	0.0
TNFAIP3	7128	symbol	H. sapiens	7128	H. sapiens	TNFAIP3	TNF alpha induced protein 3	GO:0034147 regulation of toll-like receptor 5 signaling pathway;GO:0034148 negative regulation of toll-like receptor 5 signaling pathway;GO:0070429 negative regulation of nucleotide-binding oligomerization domain containing 1 signaling pathway		Human disease related genes:Skin diseases:Skin and soft tissue diseases; Predicted intracellular proteins; ENZYME proteins:Hydrolases; Human disease related genes:Immune system diseases:Allergies and autoimmune diseases; Peptidases:Cysteine-type peptidases; Disease related genes; Human disease related genes:Cancers:Cancers of haematopoietic and lymphoid tissues; Potential drug targets; Enzymes; C…	Centrosome;Cytosol (Approved)		(M37)PID NFKAPPAB CANONICAL PATHWAY; (M45)PID CD40 PATHWAY; (M128)PID TNF PATHWAY	(M5890)HALLMARK TNFA SIGNALING VIA NFKB; (M5891)HALLMARK HYPOXIA; (M5913)HALLMARK INTERFERON GAMMA RESPONSE	1.0	0.0	0.0	0.0	1.0	1.0	1.0	0.0	0.0	1.0	0.0	0.0	0.0	0.0	0.0	1.0	1.0	0.0	0.0	0.0
PSMD14	10213	symbol	H. sapiens	10213	H. sapiens	PSMD14	proteasome 26S subunit, non-ATPase 14	GO:0070536 protein K63-linked deubiquitination;GO:0006303 double-strand break repair via nonhomologous end joining;GO:0000724 double-strand break repair via homologous recombination		Peptidases:Metallopeptidases; Predicted intracellular proteins; Enzymes	Nucleoplasm (Supported)			(M5924)HALLMARK MTORC1 SIGNALING; (M5926)HALLMARK MYC TARGETS V1	1.0	0.0	1.0	0.0	1.0	0.0	1.0	1.0	0.0	0.0	1.0	1.0	0.0	0.0	0.0	1.0	0.0	0.0	0.0	0.0
HSP90AA1	3320	symbol	H. sapiens	3320	H. sapiens	HSP90AA1	heat shock protein 90 alpha family class A member 1	GO:0043335 protein unfolding;GO:1905323 telomerase holoenzyme complex assembly;GO:0061684 chaperone-mediated autophagy		ENZYME proteins:Hydrolases; Predicted intracellular proteins; Enzymes; Cancer-related genes:Candidate cancer biomarkers	Cytosol (Supported)	Rifabutin; Nedocromil; 9-Butyl-8-(2,5-Dimethoxy-Benzyl)-9h-Purin-6-Ylamine; Geldanamycin; 8-(2-Chloro-3,4,5-Trimethoxy-Benzyl)-2-Fluoro-9-Pent-4-Ylnyl-9h-Purin-6-Ylamine; 9-Butyl-8-(3,4,5-Trimethoxybenzyl)-9h-Purin-6-Amine; 4-(1,3-Benzodioxol-5-Yl)-5-(5-Ethyl-2,4-Dihydroxyphenyl)-2h-Pyrazole-3-Carboxylic Acid; 8-(2,5-Dimethoxy-Benzyl)-2-Fluoro-9h-Purin-6-Ylamine; 8-(2,5-Dimethoxy-Benzyl)-2-Fluoro…	(M201)PID ERBB NETWORK PATHWAY; (M180)PID HIF1A PATHWAY; (M226)PID VEGFR1 PATHWAY	(M5935)HALLMARK FATTY ACID METABOLISM	1.0	1.0	1.0	0.0	1.0	1.0	1.0	0.0	0.0	1.0	1.0	1.0	0.0	1.0	1.0	1.0	0.0	0.0	0.0	1.0
PRNP	5621	symbol	H. sapiens	5621	H. sapiens	PRNP	prion protein	GO:1902938 regulation of intracellular calcium activated chloride channel activity;GO:1902951 negative regulation of dendritic spine maintenance;GO:1903795 regulation of inorganic anion transmembrane transport		Human disease related genes:Nervous system diseases:Neurodegenerative diseases; CD markers; Disease related genes; Potential drug targets; Transporters:Transporter channels and pores	Cytosol;Nuclear membrane (Approved); Additional: Vesicles	Tetracycline; Copper	(M33)PID GLYPICAN 1PATHWAY	(M5938)HALLMARK REACTIVE OXYGEN SPECIES PATHWAY; (M5947)HALLMARK IL2 STAT5 SIGNALING; (M5909)HALLMARK MYOGENESIS	0.0	1.0	1.0	1.0	1.0	1.0	0.0	1.0	0.0	1.0	1.0	0.0	0.0	0.0	1.0	0.0	1.0	0.0	0.0	0.0
INS	3630	symbol	H. sapiens	3630	H. sapiens	INS	insulin	GO:0045818 negative regulation of glycogen catabolic process;GO:1902952 positive regulation of dendritic spine maintenance;GO:0033861 negative regulation of NAD(P)H oxidase activity		RAS pathway related proteins; Human disease related genes:Endocrine and metabolic diseases:Diabetes; Predicted secreted proteins; Candidate cardiovascular disease genes; Disease related genes; Cancer-related genes:Candidate cancer biomarkers		Zinc; M-Cresol; Myristic acid; Zinc acetate; Zinc chloride; Zinc sulfate, unspecified form	(M247)PID INSULIN GLUCOSE PATHWAY; (M91)PID TCPTP PATHWAY; (M285)PID HNF3A PATHWAY	(M5957)HALLMARK PANCREAS BETA CELLS	1.0	1.0	1.0	1.0	1.0	0.0	1.0	1.0	0.0	1.0	0.0	0.0	0.0	1.0	1.0	0.0	0.0	0.0	1.0	0.0
SLC43A3	29015	symbol	H. sapiens	29015	H. sapiens	SLC43A3	solute carrier family 43 member 3	GO:1903716 guanine transmembrane transport;GO:0015854 guanine transport;GO:0035344 hypoxanthine transport		Predicted intracellular proteins; Transporters:Electrochemical Potential-driven transporters	Vesicles (Approved); Additional: Nucleoplasm;Plasma membrane				0.0	0.0	0.0	0.0	0.0	0.0	0.0	0.0	0.0	0.0	0.0	0.0	1.0	0.0	0.0	0.0	0.0	0.0	0.0	0.0
GNG8	94235	symbol	H. sapiens	94235	H. sapiens	GNG8	G protein subunit gamma 8	GO:0007186 G protein-coupled receptor signaling pathway;GO:0007165 signal transduction;GO:0023052 signaling		RAS pathway related proteins; Predicted intracellular proteins					1.0	0.0	0.0	0.0	1.0	0.0	0.0	0.0	0.0	0.0	0.0	0.0	0.0	0.0	1.0	0.0	0.0	0.0	0.0	0.0
CES1P1	51716	symbol	H. sapiens	51716	H. sapiens	CES1P1	carboxylesterase 1 pseudogene 1								0.0	0.0	0.0	0.0	0.0	0.0	0.0	0.0	0.0	0.0	0.0	0.0	0.0	0.0	0.0	0.0	0.0	0.0	0.0	0.0
sept-15						None	None	None	None	None	None	None	None	None	nan	nan	nan	nan	nan	nan	nan	nan	nan	nan	nan	nan	nan	nan	nan	nan	nan	nan	nan	nan
SCGB1D1	10648	symbol	H. sapiens	10648	H. sapiens	SCGB1D1	secretoglobin family 1D member 1			Predicted secreted proteins					0.0	0.0	0.0	0.0	0.0	0.0	0.0	0.0	0.0	0.0	0.0	0.0	0.0	0.0	0.0	0.0	0.0	0.0	0.0	0.0
UBE2U	148581	symbol	H. sapiens	148581	H. sapiens	UBE2U	ubiquitin conjugating enzyme E2 U	GO:0016574 histone ubiquitination;GO:0000209 protein polyubiquitination;GO:0043161 proteasome-mediated ubiquitin-dependent protein catabolic process		ENZYME proteins:Transferases; Predicted intracellular proteins; Enzymes					1.0	0.0	0.0	0.0	0.0	0.0	0.0	0.0	0.0	0.0	0.0	0.0	0.0	0.0	0.0	0.0	0.0	0.0	0.0	0.0
CIR1	9541	symbol	H. sapiens	9541	H. sapiens	CIR1	corepressor interacting with RBPJ, CIR1	GO:0001701 in utero embryonic development;GO:0008380 RNA splicing;GO:0006397 mRNA processing		Predicted intracellular proteins	Nuclear speckles (Supported)			(M5945)HALLMARK HEME METABOLISM	0.0	0.0	0.0	0.0	0.0	0.0	0.0	0.0	0.0	0.0	0.0	0.0	0.0	0.0	0.0	1.0	0.0	0.0	0.0	0.0
ITLN2	142683	symbol	H. sapiens	142683	H. sapiens	ITLN2	intelectin 2			Predicted secreted proteins			(M5880)NABA ECM AFFILIATED; (M5885)NABA MATRISOME ASSOCIATED; (M5889)NABA MATRISOME		0.0	0.0	0.0	0.0	0.0	0.0	0.0	0.0	0.0	0.0	0.0	0.0	0.0	0.0	0.0	0.0	0.0	0.0	0.0	0.0
SFXN4	119559	symbol	H. sapiens	119559	H. sapiens	SFXN4	sideroflexin 4	GO:1990542 mitochondrial transmembrane transport;GO:0006865 amino acid transport;GO:0015849 organic acid transport		Transporters:Electrochemical Potential-driven transporters; Disease related genes; Potential drug targets; Predicted intracellular proteins; Human disease related genes:Congenital disorders of metabolism:Mitochondrial diseases	Mitochondria;Nucleoplasm (Approved); Additional: Vesicles				0.0	0.0	0.0	0.0	0.0	0.0	0.0	0.0	0.0	0.0	0.0	0.0	0.0	0.0	0.0	0.0	0.0	0.0	0.0	0.0
MATN2	4147	symbol	H. sapiens	4147	H. sapiens	MATN2	matrilin 2	GO:0030198 extracellular matrix organization;GO:0043062 extracellular structure organization;GO:0045229 external encapsulating structure organization		Predicted intracellular proteins; Predicted secreted proteins			(M3008)NABA ECM GLYCOPROTEINS; (M5884)NABA CORE MATRISOME; (M5889)NABA MATRISOME	(M5930)HALLMARK EPITHELIAL MESENCHYMAL TRANSITION	0.0	0.0	0.0	0.0	0.0	0.0	0.0	0.0	0.0	0.0	0.0	0.0	0.0	0.0	0.0	0.0	0.0	0.0	0.0	0.0
P2RX6	9127	symbol	H. sapiens	9127	H. sapiens	P2RX6	purinergic receptor P2X 6	GO:0035590 purinergic nucleotide receptor signaling pathway;GO:0033198 response to ATP;GO:0060079 excitatory postsynaptic potential			Cytosol;Nucleoli (Approved)			(M5956)HALLMARK KRAS SIGNALING DN	0.0	0.0	0.0	0.0	0.0	0.0	0.0	0.0	0.0	0.0	0.0	0.0	0.0	0.0	1.0	0.0	0.0	0.0	0.0	0.0
AGPAT1	10554	symbol	H. sapiens	10554	H. sapiens	AGPAT1	1-acylglycerol-3-phosphate O-acyltransferase 1	GO:0016024 CDP-diacylglycerol biosynthetic process;GO:0046341 CDP-diacylglycerol metabolic process;GO:0006654 phosphatidic acid biosynthetic process		ENZYME proteins:Transferases; Enzymes	Endoplasmic reticulum (Supported); Additional: Rods & Rings				0.0	0.0	0.0	0.0	1.0	0.0	0.0	0.0	1.0	0.0	0.0	0.0	0.0	0.0	0.0	0.0	0.0	0.0	0.0	0.0
CCR1	1230	symbol	H. sapiens	1230	H. sapiens	CCR1	C-C motif chemokine receptor 1	GO:0002407 dendritic cell chemotaxis;GO:0090026 positive regulation of monocyte chemotaxis;GO:0030502 negative regulation of bone mineralization		G-protein coupled receptors:Chemokines and chemotactic factors receptors; G-protein coupled receptors:GPCRs excl olfactory receptors; Human disease related genes:Immune system diseases:Allergies and autoimmune diseases; CD markers				(M5897)HALLMARK IL6 JAK STAT3 SIGNALING; (M5950)HALLMARK ALLOGRAFT REJECTION	0.0	0.0	0.0	0.0	0.0	0.0	0.0	0.0	0.0	0.0	0.0	0.0	0.0	0.0	0.0	0.0	1.0	0.0	0.0	0.0
RHBDD1	84236	symbol	H. sapiens	84236	H. sapiens	RHBDD1	rhomboid domain containing 1	GO:1904211 membrane protein proteolysis involved in retrograde protein transport, ER to cytosol;GO:0031293 membrane protein intracellular domain proteolysis;GO:0030970 retrograde protein transport, ER to cytosol		Peptidases:Serine-type peptidases; Transporters; Enzymes; ENZYME proteins:Hydrolases; Predicted intracellular proteins	Endoplasmic reticulum (Supported)				1.0	1.0	0.0	0.0	0.0	0.0	1.0	1.0	0.0	0.0	0.0	0.0	0.0	0.0	0.0	0.0	0.0	0.0	0.0	0.0
CCNA2	890	symbol	H. sapiens	890	H. sapiens	CCNA2	cyclin A2	GO:0071373 cellular response to luteinizing hormone stimulus;GO:0034699 response to luteinizing hormone;GO:1990314 cellular response to insulin-like growth factor stimulus		Predicted intracellular proteins; Cancer-related genes:Candidate cancer biomarkers	Cytosol;Nucleoplasm (Enhanced)	4-(2,4-Dimethyl-Thiazol-5-Yl)-Pyrimidin-2-Ylamine; 6-O-Cyclohexylmethyl Guanine; [4-(2-Amino-4-Methyl-Thiazol-5-Yl)-Pyrimidin-2-Yl]-(3-Nitro-Phenyl)-Amine; 4-(2,4-Dimethyl-1,3-thiazol-5-yl)-N-[4-(trifluoromethyl)phenyl]-2-pyrimidinamine; 4-[(7-OXO-7H-THIAZOLO[5,4-E]INDOL-8-YLMETHYL)-AMINO]-N-PYRIDIN-2-YL-BENZENESULFONAMIDE; N-(3-cyclopropyl-1H-pyrazol-5-yl)-2-(2-naphthyl)acetamide; 2-ANILINO-6-CY…	(M3686)SA REG CASCADE OF CYCLIN EXPR; (M11)PID PRL SIGNALING EVENTS PATHWAY; (M234)PID IL2 STAT5 PATHWAY	(M5901)HALLMARK G2M CHECKPOINT; (M5926)HALLMARK MYC TARGETS V1	0.0	0.0	1.0	0.0	1.0	0.0	0.0	0.0	0.0	1.0	0.0	0.0	0.0	0.0	0.0	1.0	1.0	0.0	0.0	0.0
PHF11	51131	symbol	H. sapiens	51131	H. sapiens	PHF11	PHD finger protein 11			Predicted intracellular proteins	Nucleoplasm (Supported); Additional: Nuclear membrane		(M1315)SIG PIP3 SIGNALING IN B LYMPHOCYTES		0.0	0.0	0.0	0.0	0.0	0.0	0.0	0.0	0.0	0.0	0.0	0.0	0.0	0.0	0.0	0.0	0.0	0.0	0.0	0.0
nsp14						None	None	None	None	None	None	None	None	None	nan	nan	nan	nan	nan	nan	nan	nan	nan	nan	nan	nan	nan	nan	nan	nan	nan	nan	nan	nan
SOX2	6657	symbol	H. sapiens	6657	H. sapiens	SOX2	SRY-box transcription factor 2	GO:0001714 endodermal cell fate specification;GO:0021781 glial cell fate commitment;GO:0001711 endodermal cell fate commitment		Transcription factors:Other all-alpha-helical DNA-binding domains; Human disease related genes:Congenital malformations:Congenital malformations of the nervous system; Cancer-related genes; Human disease related genes:Congenital malformations:Congenital malformations of eye; Disease related genes; Predicted intracellular proteins	Nucleoplasm (Enhanced)				0.0	0.0	0.0	0.0	0.0	0.0	0.0	1.0	0.0	1.0	0.0	0.0	0.0	0.0	0.0	0.0	0.0	0.0	1.0	0.0
FEZ1	9638	symbol	H. sapiens	9638	H. sapiens	FEZ1	fasciculation and elongation protein zeta 1	GO:0061880 regulation of anterograde axonal transport of mitochondrion;GO:0061881 positive regulation of anterograde axonal transport of mitochondrion;GO:1902513 regulation of organelle transport along microtubule		Predicted intracellular proteins	Cytosol;Microtubules (Approved)			(M5902)HALLMARK APOPTOSIS	0.0	0.0	0.0	1.0	0.0	0.0	1.0	0.0	0.0	1.0	0.0	0.0	0.0	0.0	0.0	0.0	0.0	0.0	1.0	1.0
CHD3	1107	symbol	H. sapiens	1107	H. sapiens	CHD3	chromodomain helicase DNA binding protein 3	GO:0042659 regulation of cell fate specification;GO:0010453 regulation of cell fate commitment;GO:0016575 histone deacetylation		ENZYME proteins:Hydrolases; Enzymes; Disease related genes; Potential drug targets; Predicted intracellular proteins	Nucleoli;Nucleoplasm (Supported); Additional: Centriolar satellite		(M101)PID HDAC CLASSI PATHWAY		0.0	0.0	0.0	0.0	1.0	0.0	0.0	0.0	0.0	0.0	0.0	0.0	0.0	0.0	0.0	0.0	0.0	0.0	0.0	0.0
SETDB1	9869	symbol	H. sapiens	9869	H. sapiens	SETDB1	SET domain bifurcated histone lysine methyltransferase 1	GO:0090309 positive regulation of DNA methylation-dependent heterochromatin assembly;GO:0031453 positive regulation of heterochromatin assembly;GO:0120263 positive regulation of heterochromatin organization		ENZYME proteins:Transferases; Predicted intracellular proteins; Enzymes; Cancer-related genes:Mutated cancer genes	Nucleoplasm (Supported); Additional: Vesicles		(M23)PID WNT NONCANONICAL PATHWAY		0.0	0.0	0.0	0.0	0.0	0.0	1.0	0.0	0.0	0.0	0.0	0.0	0.0	0.0	0.0	0.0	0.0	0.0	0.0	0.0
VIM	7431	symbol	H. sapiens	7431	H. sapiens	VIM	vimentin	GO:0060020 Bergmann glial cell differentiation;GO:0071225 cellular response to muramyl dipeptide;GO:0070307 lens fiber cell development		Disease related genes; Predicted intracellular proteins; Human disease related genes:Nervous system diseases:Eye disease	Intermediate filaments (Supported)	Artenimol; Phenethyl Isothiocyanate	(M14)PID AURORA B PATHWAY; (M220)PID CASPASE PATHWAY	(M5930)HALLMARK EPITHELIAL MESENCHYMAL TRANSITION	0.0	0.0	0.0	0.0	1.0	0.0	0.0	0.0	0.0	1.0	0.0	1.0	0.0	0.0	0.0	1.0	1.0	0.0	0.0	0.0
EEF1A1	1915	symbol	H. sapiens	1915	H. sapiens	EEF1A1	eukaryotic translation elongation factor 1 alpha 1	GO:1900022 regulation of D-erythro-sphingosine kinase activity;GO:1904714 regulation of chaperone-mediated autophagy;GO:0006414 translational elongation		Cancer-related genes:Mutational cancer driver genes; Predicted intracellular proteins	Cytosol (Supported)	Zinc; Guanosine-5'-Diphosphate; Copper; Artenimol; Zinc acetate; Zinc chloride; Zinc sulfate, unspecified form			0.0	0.0	1.0	0.0	0.0	0.0	1.0	0.0	0.0	1.0	0.0	1.0	0.0	0.0	0.0	0.0	0.0	0.0	1.0	0.0
IKBKAP	8518	gene_synonym	H. sapiens	8518	H. sapiens	ELP1	elongator acetyltransferase complex subunit 1	GO:0002926 tRNA wobble base 5-methoxycarbonylmethyl-2-thiouridinylation;GO:0002098 tRNA wobble uridine modification;GO:0002097 tRNA wobble base modification		Disease related genes; Human disease related genes:Nervous system diseases:Other nervous and sensory system diseases; Predicted intracellular proteins	Cytosol (Supported); Additional: Nucleoplasm			(M5939)HALLMARK P53 PATHWAY	0.0	0.0	0.0	0.0	0.0	0.0	0.0	0.0	0.0	0.0	0.0	0.0	0.0	0.0	0.0	0.0	1.0	0.0	0.0	0.0
TUBA1A	7846	symbol	H. sapiens	7846	H. sapiens	TUBA1A	tubulin alpha 1a	GO:0030705 cytoskeleton-dependent intracellular transport;GO:0050807 regulation of synapse organization;GO:0050803 regulation of synapse structure or activity		Human disease related genes:Congenital malformations:Congenital malformations of the nervous system; Disease related genes; Cancer-related genes:Mutational cancer driver genes; Predicted intracellular proteins; FDA approved drug targets:Small molecule drugs	Microtubules (Enhanced)	Albendazole; Vinblastine; Mebendazole; Epothilone D; Patupilone; CYT997; 2-MERCAPTO-N-[1,2,3,10-TETRAMETHOXY-9-OXO-5,6,7,9-TETRAHYDRO-BENZO[A]HEPTALEN-7-YL]ACETAMIDE; Artenimol; Phenethyl Isothiocyanate; Colchiceine	(M19)PID P73PATHWAY		1.0	0.0	1.0	0.0	0.0	0.0	0.0	0.0	0.0	0.0	1.0	1.0	0.0	0.0	1.0	0.0	0.0	0.0	0.0	0.0
ST13	6767	symbol	H. sapiens	6767	H. sapiens	ST13	ST13 Hsp70 interacting protein	GO:0051085 chaperone cofactor-dependent protein refolding;GO:0051084 'de novo' post-translational protein folding;GO:0006458 'de novo' protein folding		Predicted intracellular proteins	Cytosol (Enhanced)				0.0	0.0	1.0	0.0	0.0	0.0	0.0	0.0	0.0	0.0	0.0	1.0	0.0	0.0	0.0	0.0	0.0	0.0	0.0	0.0
A2M	2	symbol	H. sapiens	2	H. sapiens	A2M	alpha-2-macroglobulin	GO:0001868 regulation of complement activation, lectin pathway;GO:0001869 negative regulation of complement activation, lectin pathway;GO:0010037 response to carbon dioxide		Predicted secreted proteins; Cancer-related genes:Candidate cancer biomarkers; Candidate cardiovascular disease genes		Becaplermin; Cisplatin; Bacitracin; Zinc; Ocriplasmin; Silver; Zinc acetate; Zinc chloride; Zinc sulfate, unspecified form	(M183)PID IL6 7 PATHWAY; (M3468)NABA ECM REGULATORS; (M5885)NABA MATRISOME ASSOCIATED	(M5897)HALLMARK IL6 JAK STAT3 SIGNALING; (M5946)HALLMARK COAGULATION	1.0	0.0	0.0	0.0	1.0	0.0	0.0	1.0	0.0	0.0	0.0	0.0	0.0	0.0	1.0	0.0	0.0	1.0	0.0	0.0
TAF1C	9013	symbol	H. sapiens	9013	H. sapiens	TAF1C	TATA-box binding protein associated factor, RNA polymerase I subunit C	GO:0001188 RNA polymerase I preinitiation complex assembly;GO:0006361 transcription initiation from RNA polymerase I promoter;GO:0006360 transcription by RNA polymerase I		Predicted intracellular proteins	Nucleoli fibrillar center;Nucleoplasm (Supported)			(M5898)HALLMARK DNA REPAIR	0.0	0.0	0.0	0.0	0.0	0.0	0.0	0.0	0.0	0.0	0.0	0.0	0.0	0.0	0.0	0.0	0.0	0.0	0.0	0.0
SP110	3431	symbol	H. sapiens	3431	H. sapiens	SP110	SP110 nuclear body protein	GO:0006357 regulation of transcription by RNA polymerase II;GO:0006355 regulation of transcription, DNA-templated;GO:1903506 regulation of nucleic acid-templated transcription		Disease related genes; Transcription factors:alpha-Helices exposed by beta-structures; Predicted intracellular proteins; Human disease related genes:Digestive system diseases:Liver diseases	Nucleoplasm (Supported)			(M5911)HALLMARK INTERFERON ALPHA RESPONSE; (M5913)HALLMARK INTERFERON GAMMA RESPONSE	0.0	0.0	0.0	0.0	0.0	0.0	0.0	0.0	0.0	0.0	0.0	0.0	0.0	0.0	0.0	0.0	0.0	0.0	0.0	0.0
SUMO3	6612	symbol	H. sapiens	6612	H. sapiens	SUMO3	small ubiquitin like modifier 3	GO:0016925 protein sumoylation;GO:0043392 negative regulation of DNA binding;GO:0051101 regulation of DNA binding		Predicted intracellular proteins	Nuclear bodies;Nucleoplasm (Enhanced)				0.0	0.0	0.0	1.0	1.0	0.0	0.0	0.0	0.0	0.0	1.0	0.0	0.0	0.0	0.0	0.0	0.0	0.0	0.0	0.0
RAI1	10743	symbol	H. sapiens	10743	H. sapiens	RAI1	retinoic acid induced 1	GO:0040015 negative regulation of multicellular organism growth;GO:0040014 regulation of multicellular organism growth;GO:0032922 circadian regulation of gene expression		Disease related genes; Predicted intracellular proteins; Human disease related genes:Other congenital disorders:Chromosomal abnormalities	Nucleoplasm (Enhanced)				0.0	0.0	1.0	0.0	0.0	0.0	0.0	0.0	0.0	0.0	0.0	0.0	0.0	0.0	0.0	0.0	0.0	1.0	0.0	0.0
KIAA1377	57562	gene_synonym	H. sapiens	57562	H. sapiens	CEP126	centrosomal protein 126	GO:1905515 non-motile cilium assembly;GO:0031122 cytoplasmic microtubule organization;GO:0007052 mitotic spindle organization		Predicted intracellular proteins	Cytosol;Nucleoplasm (Uncertain)				0.0	0.0	0.0	0.0	0.0	0.0	0.0	0.0	0.0	0.0	0.0	0.0	0.0	0.0	0.0	0.0	0.0	0.0	0.0	0.0
CPNE6	9362	symbol	H. sapiens	9362	H. sapiens	CPNE6	copine 6	GO:1903861 positive regulation of dendrite extension;GO:1903859 regulation of dendrite extension;GO:0071277 cellular response to calcium ion		Predicted intracellular proteins					0.0	0.0	0.0	0.0	0.0	0.0	0.0	0.0	1.0	0.0	0.0	0.0	0.0	0.0	0.0	0.0	1.0	0.0	0.0	0.0
NGFR	4804	symbol	H. sapiens	4804	H. sapiens	NGFR	nerve growth factor receptor	GO:0042488 positive regulation of odontogenesis of dentin-containing tooth;GO:0042482 positive regulation of odontogenesis;GO:0051799 negative regulation of hair follicle development		RAS pathway related proteins; Predicted intracellular proteins; Cancer-related genes:Candidate cancer biomarkers; CD markers	Nucleoplasm;Plasma membrane (Approved)		(M18895)SA TRKA RECEPTOR; (M187)PID TRKR PATHWAY; (M153)PID P75 NTR PATHWAY		0.0	1.0	0.0	1.0	1.0	0.0	1.0	1.0	0.0	0.0	0.0	0.0	0.0	0.0	0.0	0.0	1.0	1.0	0.0	1.0
ZBED1	9189	symbol	H. sapiens	9189	H. sapiens	ZBED1	zinc finger BED-type containing 1	GO:1990466 protein autosumoylation;GO:0044828 negative regulation by host of viral genome replication;GO:0044793 negative regulation by host of viral process		Transcription factors:Zinc-coordinating DNA-binding domains; Predicted intracellular proteins	Centrosome;Nucleoplasm (Approved); Additional: Nuclear membrane				0.0	0.0	0.0	0.0	0.0	0.0	0.0	0.0	0.0	0.0	0.0	0.0	0.0	0.0	0.0	0.0	0.0	0.0	0.0	0.0
SDF4	51150	symbol	H. sapiens	51150	H. sapiens	SDF4	stromal cell derived factor 4	GO:0070625 zymogen granule exocytosis;GO:0009650 UV protection;GO:0099558 maintenance of synapse structure		Predicted intracellular proteins; Transporters:Accessory Factors Involved in Transport	Golgi apparatus (Supported)				0.0	0.0	0.0	0.0	0.0	0.0	0.0	0.0	0.0	0.0	0.0	0.0	0.0	0.0	0.0	0.0	0.0	0.0	1.0	0.0
OTUB1	55611	symbol	H. sapiens	55611	H. sapiens	OTUB1	OTU deubiquitinase, ubiquitin aldehyde binding 1	GO:0033183 negative regulation of histone ubiquitination;GO:1901314 regulation of histone H2A K63-linked ubiquitination;GO:1901315 negative regulation of histone H2A K63-linked ubiquitination		Peptidases:Cysteine-type peptidases; Predicted intracellular proteins; Enzymes; ENZYME proteins:Hydrolases	Cytosol;Nucleoplasm (Approved)				0.0	1.0	0.0	0.0	0.0	0.0	0.0	0.0	0.0	0.0	0.0	0.0	0.0	0.0	0.0	1.0	0.0	0.0	0.0	0.0
INPP5K	51763	symbol	H. sapiens	51763	H. sapiens	INPP5K	inositol polyphosphate-5-phosphatase K	GO:2001151 regulation of renal water transport;GO:2001153 positive regulation of renal water transport;GO:2000466 negative regulation of glycogen (starch) synthase activity		Predicted intracellular proteins; ENZYME proteins:Hydrolases; Disease related genes; Potential drug targets; Human disease related genes:Musculoskeletal diseases:Muscular diseases; Enzymes					0.0	0.0	0.0	1.0	1.0	1.0	0.0	0.0	1.0	1.0	0.0	0.0	1.0	0.0	0.0	0.0	0.0	0.0	0.0	0.0
C14orf1	11161	gene_synonym	H. sapiens	11161	H. sapiens	ERG28	ergosterol biosynthesis 28 homolog	GO:0016126 sterol biosynthetic process;GO:0006694 steroid biosynthetic process;GO:0016125 sterol metabolic process							0.0	0.0	0.0	0.0	0.0	0.0	0.0	0.0	1.0	0.0	0.0	0.0	1.0	0.0	0.0	0.0	0.0	0.0	0.0	0.0
QARS	2058	gene_synonym	H. sapiens	2058	H. sapiens	EPRS1	glutamyl-prolyl-tRNA synthetase 1	GO:0006424 glutamyl-tRNA aminoacylation;GO:0006433 prolyl-tRNA aminoacylation;GO:0140212 regulation of long-chain fatty acid import into cell		Predicted intracellular proteins; Disease related genes; ENZYME proteins:Ligase; Potential drug targets; Human disease related genes:Congenital disorders of metabolism:Congenital disorders of lipid/glycolipid metabolism; Enzymes	Cytosol (Enhanced)	Glutamic acid; Proline; 5'-O-(L-Prolylsulfamoyl)adenosine; 5'-O-(L-Cysteinylsulfamoyl)adenosine; 5'-O-(N-(Alanyl)sulfamoyl)adenosine		(M5924)HALLMARK MTORC1 SIGNALING; (M5926)HALLMARK MYC TARGETS V1	0.0	0.0	0.0	0.0	1.0	0.0	0.0	0.0	0.0	0.0	0.0	0.0	0.0	0.0	0.0	0.0	1.0	0.0	0.0	0.0
PRKCI	5584	symbol	H. sapiens	5584	H. sapiens	PRKCI	protein kinase C iota	GO:0034351 negative regulation of glial cell apoptotic process;GO:0048194 Golgi vesicle budding;GO:0034350 regulation of glial cell apoptotic process	AGC Ser/Thr protein kinase family	Predicted intracellular proteins; ENZYME proteins:Transferases; Cancer-related genes:Candidate cancer biomarkers; Kinases:AGC Ser/Thr protein kinases; Enzymes; FDA approved drug targets:Small molecule drugs	Cytosol (Supported); Additional: Cytokinetic bridge;Microtubules	Bisindolylmaleimide I; Fostamatinib	(M247)PID INSULIN GLUCOSE PATHWAY; (M193)PID NEPHRIN NEPH1 PATHWAY; (M110)PID IL1 PATHWAY		0.0	1.0	0.0	1.0	1.0	1.0	0.0	0.0	0.0	1.0	0.0	0.0	0.0	0.0	0.0	0.0	1.0	0.0	0.0	1.0
ACTB	60	symbol	H. sapiens	60	H. sapiens	ACTB	actin beta	GO:0051623 positive regulation of norepinephrine uptake;GO:0072749 cellular response to cytochalasin B;GO:1901328 response to cytochalasin B		Disease related genes; Predicted intracellular proteins; Human disease related genes:Immune system diseases:Primary immunodeficiency; Human disease related genes:Congenital malformations:Other congenital malformations		Quercetin; Phenethyl Isothiocyanate	(M5493)WNT SIGNALING	(M5915)HALLMARK APICAL JUNCTION	0.0	1.0	1.0	1.0	1.0	0.0	0.0	0.0	0.0	1.0	1.0	1.0	0.0	0.0	1.0	1.0	0.0	0.0	1.0	1.0
TAF5L	27097	symbol	H. sapiens	27097	H. sapiens	TAF5L	TATA-box binding protein associated factor 5 like	GO:1904672 regulation of somatic stem cell population maintenance;GO:0035521 monoubiquitinated histone deubiquitination;GO:0035522 monoubiquitinated histone H2A deubiquitination		Predicted intracellular proteins	Nuclear speckles (Supported); Additional: Cytoplasmic bodies				0.0	1.0	0.0	0.0	0.0	0.0	0.0	0.0	0.0	0.0	0.0	0.0	0.0	0.0	0.0	1.0	0.0	0.0	0.0	0.0
ASNA1	439	gene_synonym	H. sapiens	439	H. sapiens	GET3	guided entry of tail-anchored proteins factor 3, ATPase	GO:0015700 arsenite transport;GO:0006620 post-translational protein targeting to endoplasmic reticulum membrane;GO:0071816 tail-anchored membrane protein insertion into ER membrane		Predicted intracellular proteins; Transporters:Primary Active Transporters	Nucleoli (Enhanced); Additional: Nucleoplasm	ATP			0.0	1.0	0.0	0.0	0.0	1.0	0.0	0.0	0.0	0.0	0.0	0.0	0.0	0.0	0.0	0.0	0.0	0.0	0.0	0.0
BAG6	7917	symbol	H. sapiens	7917	H. sapiens	BAG6	BAG cochaperone 6	GO:1904327 protein localization to cytosolic proteasome complex;GO:1904379 protein localization to cytosolic proteasome complex involved in ERAD pathway;GO:0061857 endoplasmic reticulum stress-induced pre-emptive quality control		Predicted intracellular proteins	Cytosol;Nucleoplasm (Enhanced)				1.0	1.0	0.0	0.0	0.0	1.0	1.0	1.0	0.0	0.0	0.0	0.0	0.0	0.0	0.0	0.0	0.0	0.0	1.0	0.0
CTNND2	1501	symbol	H. sapiens	1501	H. sapiens	CTNND2	catenin delta 2	GO:0060997 dendritic spine morphogenesis;GO:0060996 dendritic spine development;GO:0097061 dendritic spine organization		Disease related genes; Predicted intracellular proteins; Human disease related genes:Other congenital disorders:Chromosomal abnormalities	Cell Junctions;Nucleoplasm (Approved); Additional: Cytosol				0.0	0.0	0.0	0.0	0.0	0.0	0.0	0.0	0.0	0.0	0.0	0.0	0.0	0.0	0.0	0.0	0.0	0.0	0.0	1.0
CLU	1191	symbol	H. sapiens	1191	H. sapiens	CLU	clusterin	GO:1902847 regulation of neuronal signal transduction;GO:1902998 positive regulation of neurofibrillary tangle assembly;GO:1905891 regulation of cellular response to thapsigargin		Predicted intracellular proteins; Predicted secreted proteins; Cancer-related genes:Candidate cancer biomarkers; Candidate cardiovascular disease genes	Cytosol (Supported)	Zinc; Copper; Zinc acetate; Zinc chloride; Zinc sulfate, unspecified form	(M254)PID MYC REPRESS PATHWAY	(M5892)HALLMARK CHOLESTEROL HOMEOSTASIS; (M5946)HALLMARK COAGULATION; (M5902)HALLMARK APOPTOSIS	1.0	1.0	0.0	0.0	0.0	1.0	1.0	1.0	0.0	1.0	0.0	0.0	1.0	0.0	1.0	0.0	1.0	0.0	0.0	1.0
MT3	4504	symbol	H. sapiens	4504	H. sapiens	MT3	metallothionein 3	GO:2000296 negative regulation of hydrogen peroxide catabolic process;GO:0097214 positive regulation of lysosomal membrane permeability;GO:2000376 positive regulation of oxygen metabolic process		Predicted intracellular proteins		Zinc; Zinc acetate; Zinc chloride; Zinc sulfate, unspecified form		(M5921)HALLMARK COMPLEMENT	0.0	1.0	1.0	0.0	1.0	0.0	0.0	1.0	1.0	1.0	0.0	0.0	1.0	0.0	0.0	0.0	1.0	0.0	1.0	0.0
NECAB2	54550	symbol	H. sapiens	54550	H. sapiens	NECAB2	N-terminal EF-hand calcium binding protein 2	GO:1904021 negative regulation of G protein-coupled receptor internalization;GO:1900451 positive regulation of glutamate receptor signaling pathway;GO:0060168 positive regulation of adenosine receptor signaling pathway		Predicted intracellular proteins					0.0	0.0	0.0	1.0	1.0	0.0	0.0	0.0	0.0	1.0	0.0	0.0	0.0	0.0	0.0	0.0	0.0	0.0	0.0	0.0
DERL1	79139	symbol	H. sapiens	79139	H. sapiens	DERL1	derlin 1	GO:0071712 ER-associated misfolded protein catabolic process;GO:0030970 retrograde protein transport, ER to cytosol;GO:1903513 endoplasmic reticulum to cytosol transport		Transporters:Primary Active Transporters	Endoplasmic reticulum (Supported)				1.0	1.0	1.0	0.0	0.0	0.0	1.0	0.0	0.0	0.0	0.0	0.0	0.0	0.0	0.0	1.0	0.0	0.0	0.0	0.0
DERL2	51009	symbol	H. sapiens	51009	H. sapiens	DERL2	derlin 2	GO:1904153 negative regulation of retrograde protein transport, ER to cytosol;GO:0070862 negative regulation of protein exit from endoplasmic reticulum;GO:0001967 suckling behavior		Predicted intracellular proteins; Transporters:Primary Active Transporters	Endoplasmic reticulum (Supported)				1.0	1.0	0.0	1.0	0.0	0.0	0.0	0.0	0.0	0.0	1.0	0.0	0.0	0.0	0.0	0.0	0.0	0.0	0.0	0.0
DERL3	91319	symbol	H. sapiens	91319	H. sapiens	DERL3	derlin 3	GO:1904153 negative regulation of retrograde protein transport, ER to cytosol;GO:0070862 negative regulation of protein exit from endoplasmic reticulum;GO:1904152 regulation of retrograde protein transport, ER to cytosol		Predicted intracellular proteins; Transporters:Primary Active Transporters	Vesicles (Uncertain)				1.0	0.0	0.0	1.0	0.0	0.0	0.0	0.0	0.0	0.0	0.0	0.0	0.0	0.0	0.0	0.0	0.0	0.0	0.0	0.0
VCP	7415	symbol	H. sapiens	7415	H. sapiens	VCP	valosin containing protein	GO:0042728 flavin-containing compound catabolic process;GO:0072389 flavin adenine dinucleotide catabolic process;GO:1903007 positive regulation of Lys63-specific deubiquitinase activity		Human disease related genes:Nervous system diseases:Neurodegenerative diseases; Predicted intracellular proteins; ENZYME proteins:Hydrolases; Disease related genes; Transporters:Primary Active Transporters; Potential drug targets; Human disease related genes:Musculoskeletal diseases:Muscular diseases; Enzymes	Cytosol;Nucleoplasm (Enhanced)	Phosphoaminophosphonic Acid-Adenylate Ester; Phenethyl Isothiocyanate			1.0	1.0	1.0	1.0	0.0	0.0	1.0	1.0	1.0	0.0	1.0	1.0	0.0	0.0	1.0	1.0	1.0	0.0	0.0	0.0
SYVN1	84447	symbol	H. sapiens	84447	H. sapiens	SYVN1	synoviolin 1	GO:0002327 immature B cell differentiation;GO:1904380 endoplasmic reticulum mannose trimming;GO:0030970 retrograde protein transport, ER to cytosol		ENZYME proteins:Transferases; Disease related genes; Transporters:Primary Active Transporters; Potential drug targets; Enzymes	Nucleoplasm (Supported); Additional: Endoplasmic reticulum;Plasma membrane				1.0	1.0	1.0	0.0	0.0	0.0	0.0	0.0	0.0	0.0	1.0	0.0	0.0	0.0	0.0	0.0	0.0	0.0	0.0	0.0
NDUFA5	4698	symbol	H. sapiens	4698	H. sapiens	NDUFA5	NADH:ubiquinone oxidoreductase subunit A5	GO:0006120 mitochondrial electron transport, NADH to ubiquinone;GO:0010257 NADH dehydrogenase complex assembly;GO:0032981 mitochondrial respiratory chain complex I assembly		Predicted intracellular proteins		NADH		(M5905)HALLMARK ADIPOGENESIS; (M5936)HALLMARK OXIDATIVE PHOSPHORYLATION	0.0	0.0	1.0	0.0	0.0	0.0	1.0	0.0	1.0	0.0	0.0	1.0	0.0	0.0	0.0	0.0	0.0	0.0	0.0	0.0
ATF5	22809	symbol	H. sapiens	22809	H. sapiens	ATF5	activating transcription factor 5	GO:0021534 cell proliferation in hindbrain;GO:0021924 cell proliferation in external granule layer;GO:0021930 cerebellar granule cell precursor proliferation		Transcription factors:Basic domains; Predicted intracellular proteins	Nucleoplasm (Supported); Additional: Cytosol		(M11)PID PRL SIGNALING EVENTS PATHWAY	(M5892)HALLMARK CHOLESTEROL HOMEOSTASIS; (M5901)HALLMARK G2M CHECKPOINT	0.0	0.0	1.0	0.0	0.0	0.0	0.0	0.0	0.0	0.0	0.0	0.0	0.0	0.0	0.0	0.0	0.0	1.0	1.0	0.0
ATG7	10533	symbol	H. sapiens	10533	H. sapiens	ATG7	autophagy related 7	GO:0039519 modulation by virus of host autophagy;GO:0039521 suppression by virus of host autophagy;GO:0075071 modulation by symbiont of host autophagy		Predicted intracellular proteins; Transporters	Cytosol (Supported); Additional: Nucleoplasm;Plasma membrane				0.0	0.0	0.0	0.0	0.0	0.0	1.0	0.0	0.0	0.0	1.0	1.0	0.0	0.0	0.0	0.0	1.0	1.0	1.0	0.0
MTMR9	66036	symbol	H. sapiens	66036	H. sapiens	MTMR9	myotubularin related protein 9	GO:0060304 regulation of phosphatidylinositol dephosphorylation;GO:0046856 phosphatidylinositol dephosphorylation;GO:0010922 positive regulation of phosphatase activity		Predicted intracellular proteins	Centrosome (Approved); Additional: Actin filaments				0.0	1.0	0.0	0.0	0.0	0.0	0.0	0.0	1.0	0.0	0.0	0.0	0.0	0.0	1.0	0.0	0.0	0.0	1.0	0.0
FKBP7	51661	symbol	H. sapiens	51661	H. sapiens	FKBP7	FKBP prolyl isomerase 7	GO:0000413 protein peptidyl-prolyl isomerization;GO:0018208 peptidyl-proline modification;GO:0018193 peptidyl-amino acid modification		ENZYME proteins:Isomerase; Predicted intracellular proteins; Enzymes	Endoplasmic reticulum (Approved)				0.0	0.0	0.0	0.0	0.0	0.0	0.0	0.0	0.0	0.0	0.0	0.0	0.0	0.0	0.0	0.0	0.0	0.0	0.0	0.0
VWA1	64856	symbol	H. sapiens	64856	H. sapiens	VWA1	von Willebrand factor A domain containing 1	GO:0048266 behavioral response to pain;GO:0048265 response to pain;GO:0033555 multicellular organismal response to stress		Predicted intracellular proteins; Predicted secreted proteins			(M3008)NABA ECM GLYCOPROTEINS; (M5884)NABA CORE MATRISOME; (M5889)NABA MATRISOME		0.0	0.0	0.0	0.0	0.0	0.0	0.0	0.0	0.0	0.0	0.0	0.0	0.0	0.0	1.0	0.0	0.0	0.0	0.0	0.0
LANCL2	55915	symbol	H. sapiens	55915	H. sapiens	LANCL2	LanC like 2	GO:0009787 regulation of abscisic acid-activated signaling pathway;GO:0009789 positive regulation of abscisic acid-activated signaling pathway;GO:1901419 regulation of response to alcohol		Predicted intracellular proteins	Cytosol;Nucleoplasm (Supported)				0.0	0.0	0.0	0.0	0.0	0.0	0.0	0.0	0.0	0.0	0.0	0.0	0.0	0.0	0.0	0.0	0.0	0.0	0.0	0.0
MTMR6	9107	symbol	H. sapiens	9107	H. sapiens	MTMR6	myotubularin related protein 6	GO:0046856 phosphatidylinositol dephosphorylation;GO:0046839 phospholipid dephosphorylation;GO:0035335 peptidyl-tyrosine dephosphorylation		Predicted intracellular proteins; Enzymes; ENZYME proteins:Hydrolases					0.0	0.0	0.0	0.0	0.0	0.0	0.0	0.0	1.0	0.0	0.0	0.0	0.0	0.0	0.0	0.0	0.0	0.0	0.0	0.0
INPP5A	3632	symbol	H. sapiens	3632	H. sapiens	INPP5A	inositol polyphosphate-5-phosphatase A	GO:0046838 phosphorylated carbohydrate dephosphorylation;GO:0046855 inositol phosphate dephosphorylation;GO:0071545 inositol phosphate catabolic process		Predicted intracellular proteins; Enzymes; ENZYME proteins:Hydrolases	Cytosol (Approved); Additional: Plasma membrane				0.0	0.0	0.0	0.0	1.0	0.0	0.0	0.0	1.0	0.0	0.0	0.0	1.0	0.0	0.0	0.0	1.0	0.0	0.0	0.0
PDK1	5163	symbol	H. sapiens	5163	H. sapiens	PDK1	pyruvate dehydrogenase kinase 1	GO:0010510 regulation of acetyl-CoA biosynthetic process from pyruvate;GO:0097411 hypoxia-inducible factor-1alpha signaling pathway;GO:0050812 regulation of acyl-CoA biosynthetic process	Atypical: PDK/BCKDK protein kinase family	Enzymes; ENZYME proteins:Transferases; Kinases:Atypical kinases; Predicted intracellular proteins; FDA approved drug targets:Small molecule drugs		4-[(3-CHLORO-4-{[(2R)-3,3,3-TRIFLUORO-2-HYDROXY-2-METHYLPROPANOYL]AMINO}PHENYL)SULFONYL]-N,N-DIMETHYLBENZAMIDE; Dichloroacetic acid		(M5923)HALLMARK PI3K AKT MTOR SIGNALING; (M5891)HALLMARK HYPOXIA; (M5924)HALLMARK MTORC1 SIGNALING	0.0	1.0	0.0	0.0	1.0	0.0	0.0	0.0	0.0	0.0	0.0	0.0	0.0	0.0	1.0	0.0	1.0	0.0	0.0	0.0

## Sheet: Enrichment
GroupID	Category	Term	Description	LogP	Log(q-value)	InTerm_InList	Genes	Symbols
1_Summary	GO Biological Processes	GO:0035966	response to topologically incorrect protein	-9.52323	-5.45472	9/144	468,1191,3320,7415,7917,51009,79139,84236,91319,51608,84447,5295,1508,7128,10213,27246,148581,335,2,213,10577,94235,7846,3630	ATF4,CLU,HSP90AA1,VCP,BAG6,DERL2,DERL1,RHBDD1,DERL3,GET4,SYVN1,PIK3R1,CTSB,TNFAIP3,PSMD14,RNF115,UBE2U,APOA1,A2M,ALB,NPC2,GNG8,TUBA1A,INS
1_Member	GO Biological Processes	GO:0035966	response to topologically incorrect protein	-9.52323	-5.45472	9/144	468,1191,3320,7415,7917,51009,79139,84236,91319	ATF4,CLU,HSP90AA1,VCP,BAG6,DERL2,DERL1,RHBDD1,DERL3
1_Member	GO Biological Processes	GO:0036503	ERAD pathway	-9.40773	-5.45472	8/99	7415,7917,51009,51608,79139,84236,84447,91319	VCP,BAG6,DERL2,GET4,DERL1,RHBDD1,SYVN1,DERL3
1_Member	GO Biological Processes	GO:0034976	response to endoplasmic reticulum stress	-9.19529	-5.45472	10/219	468,5295,7415,7917,51009,51608,79139,84236,84447,91319	ATF4,PIK3R1,VCP,BAG6,DERL2,GET4,DERL1,RHBDD1,SYVN1,DERL3
1_Member	CORUM	CORUM:4999	VCP-VIMP-DERL1-DERL2-HRD1-SEL1L complex	-9.05901	-5.45472	4/6	7415,51009,79139,84447	VCP,DERL2,DERL1,SYVN1
1_Member	GO Biological Processes	GO:0030970	retrograde protein transport, ER to cytosol	-9.02464	-5.45472	5/17	7415,51009,79139,84236,84447	VCP,DERL2,DERL1,RHBDD1,SYVN1
1_Member	GO Biological Processes	GO:1903513	endoplasmic reticulum to cytosol transport	-9.02464	-5.45472	5/17	7415,51009,79139,84236,84447	VCP,DERL2,DERL1,RHBDD1,SYVN1
1_Member	GO Biological Processes	GO:0030163	protein catabolic process	-8.89281	-5.38983	15/711	1191,1508,3320,7128,7415,7917,10213,27246,51009,51608,79139,84236,84447,91319,148581	CLU,CTSB,HSP90AA1,TNFAIP3,VCP,BAG6,PSMD14,RNF115,DERL2,GET4,DERL1,RHBDD1,SYVN1,DERL3,UBE2U
1_Member	GO Biological Processes	GO:0032527	protein exit from endoplasmic reticulum	-8.29497	-4.91533	5/23	7415,51009,79139,84236,84447	VCP,DERL2,DERL1,RHBDD1,SYVN1
1_Member	GO Biological Processes	GO:0035967	cellular response to topologically incorrect protein	-7.91221	-4.60553	7/98	468,7415,7917,51009,79139,84236,91319	ATF4,VCP,BAG6,DERL2,DERL1,RHBDD1,DERL3
1_Member	GO Biological Processes	GO:0051603	proteolysis involved in cellular protein catabolic process	-7.65468	-4.38579	13/627	1508,7128,7415,7917,10213,27246,51009,51608,79139,84236,84447,91319,148581	CTSB,TNFAIP3,VCP,BAG6,PSMD14,RNF115,DERL2,GET4,DERL1,RHBDD1,SYVN1,DERL3,UBE2U
1_Member	GO Biological Processes	GO:0044257	cellular protein catabolic process	-7.42524	-4.19111	13/656	1508,7128,7415,7917,10213,27246,51009,51608,79139,84236,84447,91319,148581	CTSB,TNFAIP3,VCP,BAG6,PSMD14,RNF115,DERL2,GET4,DERL1,RHBDD1,SYVN1,DERL3,UBE2U
1_Member	GO Biological Processes	GO:0006986	response to unfolded protein	-7.2263	-4.05432	7/123	468,3320,7415,51009,79139,84236,91319	ATF4,HSP90AA1,VCP,DERL2,DERL1,RHBDD1,DERL3
1_Member	GO Biological Processes	GO:0010498	proteasomal protein catabolic process	-7.07301	-3.92906	10/366	7415,7917,10213,51009,51608,79139,84236,84447,91319,148581	VCP,BAG6,PSMD14,DERL2,GET4,DERL1,RHBDD1,SYVN1,DERL3,UBE2U
1_Member	Reactome Gene Sets	R-HSA-5619084	ABC transporter disorders	-7.04197	-3.92435	6/78	335,7415,10213,51009,79139,91319	APOA1,VCP,PSMD14,DERL2,DERL1,DERL3
1_Member	GO Biological Processes	GO:0034620	cellular response to unfolded protein	-7.00864	-3.91584	6/79	468,7415,51009,79139,84236,91319	ATF4,VCP,DERL2,DERL1,RHBDD1,DERL3
1_Member	GO Biological Processes	GO:0030433	ubiquitin-dependent ERAD pathway	-6.9433	-3.87399	6/81	7415,7917,51009,79139,84447,91319	VCP,BAG6,DERL2,DERL1,SYVN1,DERL3
1_Member	GO Biological Processes	GO:0030968	endoplasmic reticulum unfolded protein response	-6.35164	-3.43503	5/54	468,7415,51009,79139,91319	ATF4,VCP,DERL2,DERL1,DERL3
1_Member	GO Biological Processes	GO:0006511	ubiquitin-dependent protein catabolic process	-6.32407	-3.43503	11/557	7128,7415,7917,10213,27246,51009,51608,79139,84447,91319,148581	TNFAIP3,VCP,BAG6,PSMD14,RNF115,DERL2,GET4,DERL1,SYVN1,DERL3,UBE2U
1_Member	Reactome Gene Sets	R-HSA-382556	ABC-family proteins mediated transport	-6.3207	-3.43503	6/103	335,7415,10213,51009,79139,91319	APOA1,VCP,PSMD14,DERL2,DERL1,DERL3
1_Member	KEGG Pathway	hsa04141	Protein processing in endoplasmic reticulum	-6.25033	-3.39596	7/171	468,3320,7415,51009,79139,84447,91319	ATF4,HSP90AA1,VCP,DERL2,DERL1,SYVN1,DERL3
1_Member	GO Biological Processes	GO:0019941	modification-dependent protein catabolic process	-6.24813	-3.39596	11/567	7128,7415,7917,10213,27246,51009,51608,79139,84447,91319,148581	TNFAIP3,VCP,BAG6,PSMD14,RNF115,DERL2,GET4,DERL1,SYVN1,DERL3,UBE2U
1_Member	GO Biological Processes	GO:0043632	modification-dependent macromolecule catabolic process	-6.16636	-3.34976	11/578	7128,7415,7917,10213,27246,51009,51608,79139,84447,91319,148581	TNFAIP3,VCP,BAG6,PSMD14,RNF115,DERL2,GET4,DERL1,SYVN1,DERL3,UBE2U
1_Member	Reactome Gene Sets	R-HSA-5678895	Defective CFTR causes cystic fibrosis	-6.08392	-3.29216	5/61	7415,10213,51009,79139,91319	VCP,PSMD14,DERL2,DERL1,DERL3
1_Member	CORUM	CORUM:6131	SELK multiprotein complex	-5.59413	-2.85884	3/10	7415,51009,79139	VCP,DERL2,DERL1
1_Member	Reactome Gene Sets	R-HSA-532668	N-glycan trimming in the ER and Calnexin/Calreticulin cycle	-5.54313	-2.81831	4/35	7415,51009,79139,84447	VCP,DERL2,DERL1,SYVN1
1_Member	GO Biological Processes	GO:0043161	proteasome-mediated ubiquitin-dependent protein catabolic process	-5.3156	-2.63962	8/335	7415,7917,10213,51009,79139,84447,91319,148581	VCP,BAG6,PSMD14,DERL2,DERL1,SYVN1,DERL3,UBE2U
1_Member	Reactome Gene Sets	R-HSA-5619115	Disorders of transmembrane transporters	-4.96865	-2.35297	6/176	335,7415,10213,51009,79139,91319	APOA1,VCP,PSMD14,DERL2,DERL1,DERL3
1_Member	Reactome Gene Sets	R-HSA-5362768	Hh mutants are degraded by ERAD	-4.71667	-2.14675	4/56	7415,10213,51009,84447	VCP,PSMD14,DERL2,SYVN1
1_Member	Reactome Gene Sets	R-HSA-5387390	Hh mutants abrogate ligand secretion	-4.62634	-2.07066	4/59	7415,10213,51009,84447	VCP,PSMD14,DERL2,SYVN1
1_Member	Reactome Gene Sets	R-HSA-5358346	Hedgehog ligand biogenesis	-4.45943	-1.95021	4/65	7415,10213,51009,84447	VCP,PSMD14,DERL2,SYVN1
1_Member	Reactome Gene Sets	R-HSA-382551	Transport of small molecules	-4.41184	-1.91502	10/729	2,213,335,7415,10213,10577,51009,79139,91319,94235	A2M,ALB,APOA1,VCP,PSMD14,NPC2,DERL2,DERL1,DERL3,GNG8
1_Member	Reactome Gene Sets	R-HSA-5358351	Signaling by Hedgehog	-4.18524	-1.76139	5/149	7415,7846,10213,51009,84447	VCP,TUBA1A,PSMD14,DERL2,SYVN1
1_Member	Reactome Gene Sets	R-HSA-446203	Asparagine N-linked glycosylation	-3.65284	-1.38395	6/304	3630,7415,7846,51009,79139,84447	INS,VCP,TUBA1A,DERL2,DERL1,SYVN1
2_Summary	GO Biological Processes	GO:0031647	regulation of protein stability	-8.75709	-5.31211	11/321	335,1191,3320,4504,5295,5621,7917,51608,66036,79139,84447,439,4804,5584,7415,51009,81609,84236,60,468,3630,27097,55611,5163	APOA1,CLU,HSP90AA1,MT3,PIK3R1,PRNP,BAG6,GET4,MTMR9,DERL1,SYVN1,GET3,NGFR,PRKCI,VCP,DERL2,SNX27,RHBDD1,ACTB,ATF4,INS,TAF5L,OTUB1,PDK1
2_Member	GO Biological Processes	GO:0031647	regulation of protein stability	-8.75709	-5.31211	11/321	335,1191,3320,4504,5295,5621,7917,51608,66036,79139,84447	APOA1,CLU,HSP90AA1,MT3,PIK3R1,PRNP,BAG6,GET4,MTMR9,DERL1,SYVN1
2_Member	GO Biological Processes	GO:0006886	intracellular protein transport	-8.2634	-4.91533	14/670	439,1191,3320,4804,5295,5584,7415,7917,51009,51608,79139,81609,84236,84447	GET3,CLU,HSP90AA1,NGFR,PIK3R1,PRKCI,VCP,BAG6,DERL2,GET4,DERL1,SNX27,RHBDD1,SYVN1
2_Member	GO Biological Processes	GO:0050821	protein stabilization	-6.80551	-3.77966	8/212	335,1191,3320,4504,5295,7917,66036,84447	APOA1,CLU,HSP90AA1,MT3,PIK3R1,BAG6,MTMR9,SYVN1
2_Member	GO Biological Processes	GO:1905897	regulation of response to endoplasmic reticulum stress	-4.06303	-1.68809	4/82	1191,5295,7917,84447	CLU,PIK3R1,BAG6,SYVN1
2_Member	GO Biological Processes	GO:0080135	regulation of cellular response to stress	-3.69866	-1.41393	9/723	60,468,1191,3630,5295,7917,27097,55611,84447	ACTB,ATF4,CLU,INS,PIK3R1,BAG6,TAF5L,OTUB1,SYVN1
2_Member	GO Biological Processes	GO:0097193	intrinsic apoptotic signaling pathway	-3.07299	-1.00595	4/149	468,5163,5295,7917	ATF4,PDK1,PIK3R1,BAG6
2_Member	GO Biological Processes	GO:0097190	apoptotic signaling pathway	-2.99633	-0.955751	5/270	468,1191,5163,5295,7917	ATF4,CLU,PDK1,PIK3R1,BAG6
2_Member	GO Biological Processes	GO:0001775	cell activation	-2.63088	-0.699453	7/647	60,1191,3630,5295,7917,81609,84447	ACTB,CLU,INS,PIK3R1,BAG6,SNX27,SYVN1
2_Member	GO Biological Processes	GO:0045321	leukocyte activation	-2.42943	-0.565141	6/526	1191,3630,5295,7917,81609,84447	CLU,INS,PIK3R1,BAG6,SNX27,SYVN1
2_Member	GO Biological Processes	GO:0046649	lymphocyte activation	-2.18589	-0.395322	5/417	3630,5295,7917,81609,84447	INS,PIK3R1,BAG6,SNX27,SYVN1
3_Summary	Reactome Gene Sets	R-HSA-8953897	Cellular responses to stimuli	-7.31479	-4.11285	14/798	213,335,468,890,1915,3320,4504,6767,7415,7846,10213,10743,22809,84447,60,4698,79139,5295,5621,3630	ALB,APOA1,ATF4,CCNA2,EEF1A1,HSP90AA1,MT3,ST13,VCP,TUBA1A,PSMD14,RAI1,ATF5,SYVN1,ACTB,NDUFA5,DERL1,PIK3R1,PRNP,INS
3_Member	Reactome Gene Sets	R-HSA-8953897	Cellular responses to stimuli	-7.31479	-4.11285	14/798	213,335,468,890,1915,3320,4504,6767,7415,7846,10213,10743,22809,84447	ALB,APOA1,ATF4,CCNA2,EEF1A1,HSP90AA1,MT3,ST13,VCP,TUBA1A,PSMD14,RAI1,ATF5,SYVN1
3_Member	Reactome Gene Sets	R-HSA-2262752	Cellular responses to stress	-6.5352	-3.56734	13/784	213,335,468,890,1915,3320,6767,7415,7846,10213,10743,22809,84447	ALB,APOA1,ATF4,CCNA2,EEF1A1,HSP90AA1,ST13,VCP,TUBA1A,PSMD14,RAI1,ATF5,SYVN1
3_Member	KEGG Pathway	hsa05014	Amyotrophic lateral sclerosis	-4.11402	-1.71534	7/364	60,468,4698,7415,7846,10213,79139	ACTB,ATF4,NDUFA5,VCP,TUBA1A,PSMD14,DERL1
3_Member	KEGG Pathway	hsa05020	Prion disease	-3.90553	-1.57865	6/273	468,4698,5295,5621,7846,10213	ATF4,NDUFA5,PIK3R1,PRNP,TUBA1A,PSMD14
3_Member	KEGG Pathway	hsa05022	Pathways of neurodegeneration - multiple diseases	-3.40213	-1.2223	7/476	468,4698,5621,7415,7846,10213,79139	ATF4,NDUFA5,PRNP,VCP,TUBA1A,PSMD14,DERL1
3_Member	KEGG Pathway	hsa05010	Alzheimer disease	-3.117	-1.03845	6/384	468,3630,4698,5295,7846,10213	ATF4,INS,NDUFA5,PIK3R1,TUBA1A,PSMD14
3_Member	WikiPathways	WP5124	Alzheimer's disease	-3.01792	-0.966516	5/267	468,3630,5295,7846,10213	ATF4,INS,PIK3R1,TUBA1A,PSMD14
3_Member	Reactome Gene Sets	R-HSA-8852276	The role of GTSE1 in G2/M progression after G2 checkpoint	-2.86816	-0.868391	3/77	3320,7846,10213	HSP90AA1,TUBA1A,PSMD14
3_Member	Reactome Gene Sets	R-HSA-9711123	Cellular response to chemical stress	-2.65194	-0.711841	4/194	213,468,7415,10213	ALB,ATF4,VCP,PSMD14
3_Member	Reactome Gene Sets	R-HSA-69275	G2/M Transition	-2.63582	-0.702725	4/196	890,3320,7846,10213	CCNA2,HSP90AA1,TUBA1A,PSMD14
3_Member	Reactome Gene Sets	R-HSA-453274	Mitotic G2-G2/M phases	-2.61989	-0.693425	4/198	890,3320,7846,10213	CCNA2,HSP90AA1,TUBA1A,PSMD14
3_Member	WikiPathways	WP2059	Alzheimer's disease and miRNA effects	-2.57531	-0.656989	5/337	468,3630,5295,7846,10213	ATF4,INS,PIK3R1,TUBA1A,PSMD14
3_Member	Reactome Gene Sets	R-HSA-9755511	KEAP1-NFE2L2 pathway	-2.51952	-0.62477	3/102	468,7415,10213	ATF4,VCP,PSMD14
3_Member	KEGG Pathway	hsa05012	Parkinson disease	-2.16609	-0.381499	4/266	468,4698,7846,10213	ATF4,NDUFA5,TUBA1A,PSMD14
4_Summary	GO Biological Processes	GO:0060341	regulation of cellular localization	-6.86822	-3.82118	13/733	60,3630,4804,5295,5584,5621,6612,7415,9638,51009,51763,54550,91319,5950,468	ACTB,INS,NGFR,PIK3R1,PRKCI,PRNP,SUMO3,VCP,FEZ1,DERL2,INPP5K,NECAB2,DERL3,RBP4,ATF4
4_Member	GO Biological Processes	GO:0060341	regulation of cellular localization	-6.86822	-3.82118	13/733	60,3630,4804,5295,5584,5621,6612,7415,9638,51009,51763,54550,91319	ACTB,INS,NGFR,PIK3R1,PRKCI,PRNP,SUMO3,VCP,FEZ1,DERL2,INPP5K,NECAB2,DERL3
4_Member	GO Biological Processes	GO:0090317	negative regulation of intracellular protein transport	-3.61111	-1.36684	3/43	51009,51763,91319	DERL2,INPP5K,DERL3
4_Member	GO Biological Processes	GO:0032386	regulation of intracellular transport	-3.44854	-1.26184	6/332	5295,5621,9638,51009,51763,91319	PIK3R1,PRNP,FEZ1,DERL2,INPP5K,DERL3
4_Member	GO Biological Processes	GO:0051224	negative regulation of protein transport	-3.37251	-1.20342	4/124	3630,51009,51763,91319	INS,DERL2,INPP5K,DERL3
4_Member	GO Biological Processes	GO:0033157	regulation of intracellular protein transport	-3.36151	-1.19974	5/224	5295,5621,51009,51763,91319	PIK3R1,PRNP,DERL2,INPP5K,DERL3
4_Member	GO Biological Processes	GO:1904950	negative regulation of establishment of protein localization	-3.32039	-1.16545	4/128	3630,51009,51763,91319	INS,DERL2,INPP5K,DERL3
4_Member	GO Biological Processes	GO:0051223	regulation of protein transport	-3.30097	-1.15972	7/495	3630,5295,5621,5950,51009,51763,91319	INS,PIK3R1,PRNP,RBP4,DERL2,INPP5K,DERL3
4_Member	GO Biological Processes	GO:0070201	regulation of establishment of protein localization	-3.17472	-1.07887	7/520	3630,5295,5621,5950,51009,51763,91319	INS,PIK3R1,PRNP,RBP4,DERL2,INPP5K,DERL3
4_Member	GO Biological Processes	GO:0032387	negative regulation of intracellular transport	-3.16213	-1.07887	3/61	51009,51763,91319	DERL2,INPP5K,DERL3
4_Member	GO Biological Processes	GO:0051051	negative regulation of transport	-2.65196	-0.711841	6/474	468,3630,51009,51763,54550,91319	ATF4,INS,DERL2,INPP5K,NECAB2,DERL3
4_Member	GO Biological Processes	GO:1903828	negative regulation of protein localization	-2.612	-0.68717	4/199	3630,51009,51763,91319	INS,DERL2,INPP5K,DERL3
5_Summary	GO Biological Processes	GO:1901653	cellular response to peptide	-6.68957	-3.68393	9/305	890,2058,3630,4804,5295,5584,5621,7431,51763,60,468,4504,7128,54550,1508,3320,213,2,5950,6612,3632,10554,94235,5163,1107,10213	CCNA2,EPRS1,INS,NGFR,PIK3R1,PRKCI,PRNP,VIM,INPP5K,ACTB,ATF4,MT3,TNFAIP3,NECAB2,CTSB,HSP90AA1,ALB,A2M,RBP4,SUMO3,INPP5A,AGPAT1,GNG8,PDK1,CHD3,PSMD14
5_Member	GO Biological Processes	GO:1901653	cellular response to peptide	-6.68957	-3.68393	9/305	890,2058,3630,4804,5295,5584,5621,7431,51763	CCNA2,EPRS1,INS,NGFR,PIK3R1,PRKCI,PRNP,VIM,INPP5K
5_Member	GO Biological Processes	GO:1901699	cellular response to nitrogen compound	-6.62321	-3.63687	12/640	60,468,890,2058,3630,4504,4804,5295,5584,5621,7431,51763	ACTB,ATF4,CCNA2,EPRS1,INS,MT3,NGFR,PIK3R1,PRKCI,PRNP,VIM,INPP5K
5_Member	GO Biological Processes	GO:1901652	response to peptide	-6.32814	-3.43503	10/441	890,2058,3630,4804,5295,5584,5621,7128,7431,51763	CCNA2,EPRS1,INS,NGFR,PIK3R1,PRKCI,PRNP,TNFAIP3,VIM,INPP5K
5_Member	GO Biological Processes	GO:1905475	regulation of protein localization to membrane	-6.23326	-3.39596	7/172	60,3630,5295,5584,5621,51763,54550	ACTB,INS,PIK3R1,PRKCI,PRNP,INPP5K,NECAB2
5_Member	GO Biological Processes	GO:0071417	cellular response to organonitrogen compound	-6.15168	-3.34768	11/580	60,468,890,2058,3630,4804,5295,5584,5621,7431,51763	ACTB,ATF4,CCNA2,EPRS1,INS,NGFR,PIK3R1,PRKCI,PRNP,VIM,INPP5K
5_Member	GO Biological Processes	GO:1903076	regulation of protein localization to plasma membrane	-4.95637	-2.34867	5/103	60,3630,5295,5584,5621	ACTB,INS,PIK3R1,PRKCI,PRNP
5_Member	GO Biological Processes	GO:1904375	regulation of protein localization to cell periphery	-4.56619	-2.01746	5/124	60,3630,5295,5584,5621	ACTB,INS,PIK3R1,PRKCI,PRNP
5_Member	GO Biological Processes	GO:0071375	cellular response to peptide hormone stimulus	-4.23265	-1.77668	6/238	890,2058,3630,5295,5584,51763	CCNA2,EPRS1,INS,PIK3R1,PRKCI,INPP5K
5_Member	GO Biological Processes	GO:0032870	cellular response to hormone stimulus	-4.19146	-1.76139	8/481	890,1508,2058,3630,4504,5295,5584,51763	CCNA2,CTSB,EPRS1,INS,MT3,PIK3R1,PRKCI,INPP5K
5_Member	GO Biological Processes	GO:0032869	cellular response to insulin stimulus	-4.18524	-1.76139	5/149	2058,3630,5295,5584,51763	EPRS1,INS,PIK3R1,PRKCI,INPP5K
5_Member	GO Biological Processes	GO:0010827	regulation of glucose transmembrane transport	-4.14787	-1.7343	4/78	3630,5295,5584,51763	INS,PIK3R1,PRKCI,INPP5K
5_Member	GO Biological Processes	GO:0046326	positive regulation of glucose import	-3.80674	-1.4921	3/37	3630,5295,5584	INS,PIK3R1,PRKCI
5_Member	KEGG Pathway	hsa04914	Progesterone-mediated oocyte maturation	-3.69605	-1.41393	4/102	890,3320,3630,5295	CCNA2,HSP90AA1,INS,PIK3R1
5_Member	GO Biological Processes	GO:1905477	positive regulation of protein localization to membrane	-3.67977	-1.40725	4/103	5295,5584,5621,54550	PIK3R1,PRKCI,PRNP,NECAB2
5_Member	WikiPathways	WP3888	VEGFA-VEGFR2 signaling pathway	-3.61357	-1.36684	7/439	213,468,2058,3320,5295,5584,51763	ALB,ATF4,EPRS1,HSP90AA1,PIK3R1,PRKCI,INPP5K
5_Member	GO Biological Processes	GO:0010828	positive regulation of glucose transmembrane transport	-3.58132	-1.35052	3/44	3630,5295,5584	INS,PIK3R1,PRKCI
5_Member	Canonical Pathways	M16	PID INSULIN PATHWAY	-3.58132	-1.35052	3/44	3630,5295,5584	INS,PIK3R1,PRKCI
5_Member	GO Biological Processes	GO:0009725	response to hormone	-3.5685	-1.34428	9/753	2,890,1508,2058,3630,4504,5295,5584,51763	A2M,CCNA2,CTSB,EPRS1,INS,MT3,PIK3R1,PRKCI,INPP5K
5_Member	GO Biological Processes	GO:1903829	positive regulation of protein localization	-3.56025	-1.34243	7/448	3630,4804,5295,5584,5621,5950,54550	INS,NGFR,PIK3R1,PRKCI,PRNP,RBP4,NECAB2
5_Member	GO Biological Processes	GO:0042593	glucose homeostasis	-3.55731	-1.34243	5/203	3630,4804,5295,5950,51763	INS,NGFR,PIK3R1,RBP4,INPP5K
5_Member	GO Biological Processes	GO:0033500	carbohydrate homeostasis	-3.54748	-1.34243	5/204	3630,4804,5295,5950,51763	INS,NGFR,PIK3R1,RBP4,INPP5K
5_Member	GO Biological Processes	GO:0032868	response to insulin	-3.51833	-1.32254	5/207	2058,3630,5295,5584,51763	EPRS1,INS,PIK3R1,PRKCI,INPP5K
5_Member	KEGG Pathway	hsa04015	Rap1 signaling pathway	-3.48963	-1.2969	5/210	60,3630,4804,5295,5584	ACTB,INS,NGFR,PIK3R1,PRKCI
5_Member	GO Biological Processes	GO:0043434	response to peptide hormone	-3.30141	-1.15972	6/354	890,2058,3630,5295,5584,51763	CCNA2,EPRS1,INS,PIK3R1,PRKCI,INPP5K
5_Member	GO Biological Processes	GO:1900180	regulation of protein localization to nucleus	-3.27001	-1.13942	4/132	3630,4804,5295,6612	INS,NGFR,PIK3R1,SUMO3
5_Member	KEGG Pathway	hsa04910	Insulin signaling pathway	-3.20932	-1.08692	4/137	3630,3632,5295,5584	INS,INPP5A,PIK3R1,PRKCI
5_Member	GO Biological Processes	GO:0046324	regulation of glucose import	-3.18315	-1.07887	3/60	3630,5295,5584	INS,PIK3R1,PRKCI
5_Member	GO Biological Processes	GO:1903078	positive regulation of protein localization to plasma membrane	-3.18315	-1.07887	3/60	5295,5584,5621	PIK3R1,PRKCI,PRNP
5_Member	Canonical Pathways	M187	PID TRKR PATHWAY	-3.16213	-1.07887	3/61	4804,5295,5584	NGFR,PIK3R1,PRKCI
5_Member	GO Biological Processes	GO:1904377	positive regulation of protein localization to cell periphery	-3.0432	-0.980691	3/67	5295,5584,5621	PIK3R1,PRKCI,PRNP
5_Member	GO Biological Processes	GO:0046626	regulation of insulin receptor signaling pathway	-3.02449	-0.968673	3/68	3630,5295,51763	INS,PIK3R1,INPP5K
5_Member	Canonical Pathways	M153	PID P75 NTR PATHWAY	-3.02449	-0.968673	3/68	4804,5295,5584	NGFR,PIK3R1,PRKCI
5_Member	GO Biological Processes	GO:1900182	positive regulation of protein localization to nucleus	-2.7595	-0.782493	3/84	3630,4804,5295	INS,NGFR,PIK3R1
5_Member	Reactome Gene Sets	R-HSA-163685	Integration of energy metabolism	-2.44958	-0.577812	3/108	3630,10554,94235	INS,AGPAT1,GNG8
5_Member	KEGG Pathway	hsa04066	HIF-1 signaling pathway	-2.43834	-0.571708	3/109	3630,5163,5295	INS,PDK1,PIK3R1
5_Member	KEGG Pathway	hsa04014	Ras signaling pathway	-2.37392	-0.536949	4/232	3630,4804,5295,94235	INS,NGFR,PIK3R1,GNG8
5_Member	KEGG Pathway	hsa04152	AMPK signaling pathway	-2.32158	-0.499845	3/120	890,3630,5295	CCNA2,INS,PIK3R1
5_Member	KEGG Pathway	hsa04611	Platelet activation	-2.28199	-0.465402	3/124	60,5295,5584	ACTB,PIK3R1,PRKCI
5_Member	Reactome Gene Sets	R-HSA-1500931	Cell-Cell communication	-2.23444	-0.432914	3/129	60,5295,5584	ACTB,PIK3R1,PRKCI
5_Member	Reactome Gene Sets	R-HSA-1257604	PIP3 activates AKT signaling	-2.16045	-0.377045	4/267	1107,3630,5295,10213	CHD3,INS,PIK3R1,PSMD14
5_Member	GO Biological Processes	GO:0034762	regulation of transmembrane transport	-2.14925	-0.370548	6/602	60,3630,5295,5584,5621,51763	ACTB,INS,PIK3R1,PRKCI,PRNP,INPP5K
5_Member	KEGG Pathway	hsa04072	Phospholipase D signaling pathway	-2.07068	-0.305804	3/148	3630,5295,10554	INS,PIK3R1,AGPAT1
5_Member	GO Biological Processes	GO:0051222	positive regulation of protein transport	-2.02195	-0.273757	4/293	3630,5295,5621,5950	INS,PIK3R1,PRNP,RBP4
6_Summary	Reactome Gene Sets	R-HSA-9609523	Insertion of tail-anchored proteins into the endoplasmic reticulum membrane	-6.38581	-3.43568	4/22	439,5621,7917,51608,3320,1191,5295,7128,5584,51763,81609	GET3,PRNP,BAG6,GET4,HSP90AA1,CLU,PIK3R1,TNFAIP3,PRKCI,INPP5K,SNX27
6_Member	Reactome Gene Sets	R-HSA-9609523	Insertion of tail-anchored proteins into the endoplasmic reticulum membrane	-6.38581	-3.43568	4/22	439,5621,7917,51608	GET3,PRNP,BAG6,GET4
6_Member	GO Biological Processes	GO:0006620	post-translational protein targeting to endoplasmic reticulum membrane	-4.93043	-2.33055	3/16	439,7917,51608	GET3,BAG6,GET4
6_Member	GO Biological Processes	GO:0071816	tail-anchored membrane protein insertion into ER membrane	-4.84699	-2.2548	3/17	439,7917,51608	GET3,BAG6,GET4
6_Member	GO Biological Processes	GO:0051205	protein insertion into membrane	-4.54074	-1.99885	4/62	439,3320,7917,51608	GET3,HSP90AA1,BAG6,GET4
6_Member	GO Biological Processes	GO:0045048	protein insertion into ER membrane	-4.43659	-1.93361	3/23	439,7917,51608	GET3,BAG6,GET4
6_Member	GO Biological Processes	GO:0072594	establishment of protein localization to organelle	-4.39813	-1.90739	7/328	439,1191,3320,5295,7128,7917,51608	GET3,CLU,HSP90AA1,PIK3R1,TNFAIP3,BAG6,GET4
6_Member	GO Biological Processes	GO:0006605	protein targeting	-4.11478	-1.71534	6/250	439,1191,3320,5584,7917,51608	GET3,CLU,HSP90AA1,PRKCI,BAG6,GET4
6_Member	GO Biological Processes	GO:0006612	protein targeting to membrane	-3.71249	-1.4175	4/101	439,5584,7917,51608	GET3,PRKCI,BAG6,GET4
6_Member	GO Biological Processes	GO:0045047	protein targeting to ER	-3.52383	-1.32498	3/46	439,7917,51608	GET3,BAG6,GET4
6_Member	GO Biological Processes	GO:0072599	establishment of protein localization to endoplasmic reticulum	-3.41637	-1.23265	3/50	439,7917,51608	GET3,BAG6,GET4
6_Member	GO Biological Processes	GO:0090150	establishment of protein localization to membrane	-3.39719	-1.2223	5/220	439,3320,5584,7917,51608	GET3,HSP90AA1,PRKCI,BAG6,GET4
6_Member	GO Biological Processes	GO:0051668	localization within membrane	-3.16982	-1.07887	7/521	439,3320,5584,7917,51608,51763,81609	GET3,HSP90AA1,PRKCI,BAG6,GET4,INPP5K,SNX27
6_Member	Reactome Gene Sets	R-HSA-9609507	Protein localization	-2.92839	-0.912161	4/163	439,5621,7917,51608	GET3,PRNP,BAG6,GET4
6_Member	GO Biological Processes	GO:0070972	protein localization to endoplasmic reticulum	-2.88454	-0.88086	3/76	439,7917,51608	GET3,BAG6,GET4
6_Member	GO Biological Processes	GO:0072657	protein localization to membrane	-2.77958	-0.793236	6/447	439,3320,5584,7917,51608,51763	GET3,HSP90AA1,PRKCI,BAG6,GET4,INPP5K
6_Member	GO Biological Processes	GO:0007029	endoplasmic reticulum organization	-2.73023	-0.758731	3/86	439,7917,51608	GET3,BAG6,GET4
6_Member	GO Biological Processes	GO:0033365	protein localization to organelle	-2.4971	-0.606914	7/684	439,1191,3320,5295,7128,7917,51608	GET3,CLU,HSP90AA1,PIK3R1,TNFAIP3,BAG6,GET4
7_Summary	GO Biological Processes	GO:0051788	response to misfolded protein	-6.22552	-3.39596	4/24	1191,7415,7917,79139,1915,3320,3630,7128,10213,10533,335,4804,84236,5295,9869,81609,4698,9638	CLU,VCP,BAG6,DERL1,EEF1A1,HSP90AA1,INS,TNFAIP3,PSMD14,ATG7,APOA1,NGFR,RHBDD1,PIK3R1,SETDB1,SNX27,NDUFA5,FEZ1
7_Member	GO Biological Processes	GO:0051788	response to misfolded protein	-6.22552	-3.39596	4/24	1191,7415,7917,79139	CLU,VCP,BAG6,DERL1
7_Member	GO Biological Processes	GO:0042176	regulation of protein catabolic process	-5.73788	-2.98699	9/397	1191,1915,3320,3630,7128,7415,7917,10213,10533	CLU,EEF1A1,HSP90AA1,INS,TNFAIP3,VCP,BAG6,PSMD14,ATG7
7_Member	GO Biological Processes	GO:0071712	ER-associated misfolded protein catabolic process	-5.33266	-2.64734	3/12	7415,7917,79139	VCP,BAG6,DERL1
7_Member	GO Biological Processes	GO:0071218	cellular response to misfolded protein	-4.4964	-1.98084	3/22	7415,7917,79139	VCP,BAG6,DERL1
7_Member	GO Biological Processes	GO:0045732	positive regulation of protein catabolic process	-4.28372	-1.81647	6/233	1191,3320,7128,7415,7917,10533	CLU,HSP90AA1,TNFAIP3,VCP,BAG6,ATG7
7_Member	GO Biological Processes	GO:0006515	protein quality control for misfolded or incompletely synthesized proteins	-4.22221	-1.77177	3/27	7415,7917,79139	VCP,BAG6,DERL1
7_Member	GO Biological Processes	GO:1903364	positive regulation of cellular protein catabolic process	-4.0778	-1.69821	5/157	1191,3320,7128,7415,7917	CLU,HSP90AA1,TNFAIP3,VCP,BAG6
7_Member	GO Biological Processes	GO:1903362	regulation of cellular protein catabolic process	-4.02127	-1.65547	6/260	1191,3320,7128,7415,7917,10213	CLU,HSP90AA1,TNFAIP3,VCP,BAG6,PSMD14
7_Member	GO Biological Processes	GO:0009896	positive regulation of catabolic process	-3.99178	-1.63934	8/514	335,1191,3320,3630,7128,7415,7917,10533	APOA1,CLU,HSP90AA1,INS,TNFAIP3,VCP,BAG6,ATG7
7_Member	GO Biological Processes	GO:0031331	positive regulation of cellular catabolic process	-3.54858	-1.34243	7/450	335,1191,3320,3630,7128,7415,7917	APOA1,CLU,HSP90AA1,INS,TNFAIP3,VCP,BAG6
7_Member	GO Biological Processes	GO:0045862	positive regulation of proteolysis	-3.20703	-1.08692	6/369	1191,4804,7415,7917,10213,84236	CLU,NGFR,VCP,BAG6,PSMD14,RHBDD1
7_Member	GO Biological Processes	GO:0061136	regulation of proteasomal protein catabolic process	-2.67646	-0.725418	4/191	1191,7415,7917,10213	CLU,VCP,BAG6,PSMD14
7_Member	GO Biological Processes	GO:0044089	positive regulation of cellular component biogenesis	-2.57168	-0.656577	6/492	335,1191,3320,5295,7415,9869	APOA1,CLU,HSP90AA1,PIK3R1,VCP,SETDB1
7_Member	GO Biological Processes	GO:1903050	regulation of proteolysis involved in cellular protein catabolic process	-2.42794	-0.565141	4/224	1191,7415,7917,10213	CLU,VCP,BAG6,PSMD14
7_Member	GO Biological Processes	GO:1901800	positive regulation of proteasomal protein catabolic process	-2.36263	-0.531641	3/116	1191,7415,7917	CLU,VCP,BAG6
7_Member	GO Biological Processes	GO:0007041	lysosomal transport	-2.29176	-0.472672	3/123	1191,7415,81609	CLU,VCP,SNX27
7_Member	GO Biological Processes	GO:1903052	positive regulation of proteolysis involved in cellular protein catabolic process	-2.18888	-0.39711	3/134	1191,7415,7917	CLU,VCP,BAG6
7_Member	GO Biological Processes	GO:0032434	regulation of proteasomal ubiquitin-dependent protein catabolic process	-2.15376	-0.372713	3/138	1191,7415,7917	CLU,VCP,BAG6
7_Member	GO Biological Processes	GO:0007005	mitochondrion organization	-2.13116	-0.355964	5/430	1191,3320,4698,9638,10533	CLU,HSP90AA1,NDUFA5,FEZ1,ATG7
7_Member	GO Biological Processes	GO:0006914	autophagy	-2.07871	-0.312701	4/282	1191,3320,7415,10533	CLU,HSP90AA1,VCP,ATG7
7_Member	GO Biological Processes	GO:0061919	process utilizing autophagic mechanism	-2.07871	-0.312701	4/282	1191,3320,7415,10533	CLU,HSP90AA1,VCP,ATG7
7_Member	GO Biological Processes	GO:0007034	vacuolar transport	-2.01616	-0.270146	3/155	1191,7415,81609	CLU,VCP,SNX27
8_Summary	GO Biological Processes	GO:0030162	regulation of proteolysis	-5.92812	-3.14825	12/745	2,1191,1508,3630,4504,4804,5621,6657,7415,7917,10213,84236	A2M,CLU,CTSB,INS,MT3,NGFR,PRNP,SOX2,VCP,BAG6,PSMD14,RHBDD1
8_Member	GO Biological Processes	GO:0030162	regulation of proteolysis	-5.92812	-3.14825	12/745	2,1191,1508,3630,4504,4804,5621,6657,7415,7917,10213,84236	A2M,CLU,CTSB,INS,MT3,NGFR,PRNP,SOX2,VCP,BAG6,PSMD14,RHBDD1
8_Member	GO Biological Processes	GO:0052547	regulation of peptidase activity	-4.35369	-1.88068	8/456	2,1508,4504,4804,5621,6657,7415,10213	A2M,CTSB,MT3,NGFR,PRNP,SOX2,VCP,PSMD14
8_Member	GO Biological Processes	GO:0052548	regulation of endopeptidase activity	-3.69287	-1.41393	7/426	2,4504,4804,5621,6657,7415,10213	A2M,MT3,NGFR,PRNP,SOX2,VCP,PSMD14
8_Member	GO Biological Processes	GO:0043281	regulation of cysteine-type endopeptidase activity involved in apoptotic process	-2.57317	-0.656577	4/204	4504,4804,6657,7415	MT3,NGFR,SOX2,VCP
8_Member	GO Biological Processes	GO:2000116	regulation of cysteine-type endopeptidase activity	-2.39393	-0.549712	4/229	4504,4804,6657,7415	MT3,NGFR,SOX2,VCP
9_Summary	GO Biological Processes	GO:0046856	phosphatidylinositol dephosphorylation	-5.76058	-2.99229	4/31	3632,9107,51763,66036,5295,335,10554,9362,4504,213,4698,11161,7415	INPP5A,MTMR6,INPP5K,MTMR9,PIK3R1,APOA1,AGPAT1,CPNE6,MT3,ALB,NDUFA5,ERG28,VCP
9_Member	GO Biological Processes	GO:0046856	phosphatidylinositol dephosphorylation	-5.76058	-2.99229	4/31	3632,9107,51763,66036	INPP5A,MTMR6,INPP5K,MTMR9
9_Member	GO Biological Processes	GO:0046839	phospholipid dephosphorylation	-5.13777	-2.49727	4/44	3632,9107,51763,66036	INPP5A,MTMR6,INPP5K,MTMR9
9_Member	Reactome Gene Sets	R-HSA-1660499	Synthesis of PIPs at the plasma membrane	-4.81228	-2.22764	4/53	5295,9107,51763,66036	PIK3R1,MTMR6,INPP5K,MTMR9
9_Member	GO Biological Processes	GO:0006650	glycerophospholipid metabolic process	-4.71976	-2.14675	7/292	335,3632,5295,9107,10554,51763,66036	APOA1,INPP5A,PIK3R1,MTMR6,AGPAT1,INPP5K,MTMR9
9_Member	Reactome Gene Sets	R-HSA-1483257	Phospholipid metabolism	-4.51227	-1.98084	6/212	5295,9107,9362,10554,51763,66036	PIK3R1,MTMR6,CPNE6,AGPAT1,INPP5K,MTMR9
9_Member	GO Biological Processes	GO:0046486	glycerolipid metabolic process	-4.16669	-1.74804	7/357	335,3632,5295,9107,10554,51763,66036	APOA1,INPP5A,PIK3R1,MTMR6,AGPAT1,INPP5K,MTMR9
9_Member	GO Biological Processes	GO:0006644	phospholipid metabolic process	-4.12147	-1.71534	7/363	335,3632,5295,9107,10554,51763,66036	APOA1,INPP5A,PIK3R1,MTMR6,AGPAT1,INPP5K,MTMR9
9_Member	GO Biological Processes	GO:0046488	phosphatidylinositol metabolic process	-4.0909	-1.70187	5/156	3632,5295,9107,51763,66036	INPP5A,PIK3R1,MTMR6,INPP5K,MTMR9
9_Member	Reactome Gene Sets	R-HSA-1483255	PI Metabolism	-4.02225	-1.65547	4/84	5295,9107,51763,66036	PIK3R1,MTMR6,INPP5K,MTMR9
9_Member	GO Biological Processes	GO:0046474	glycerophospholipid biosynthetic process	-3.54748	-1.34243	5/204	335,5295,9107,10554,51763	APOA1,PIK3R1,MTMR6,AGPAT1,INPP5K
9_Member	GO Biological Processes	GO:0045017	glycerolipid biosynthetic process	-3.36151	-1.19974	5/224	335,5295,9107,10554,51763	APOA1,PIK3R1,MTMR6,AGPAT1,INPP5K
9_Member	GO Biological Processes	GO:0046164	alcohol catabolic process	-3.29415	-1.15559	3/55	3632,4504,51763	INPP5A,MT3,INPP5K
9_Member	GO Biological Processes	GO:0008654	phospholipid biosynthetic process	-3.20126	-1.08618	5/243	335,5295,9107,10554,51763	APOA1,PIK3R1,MTMR6,AGPAT1,INPP5K
9_Member	KEGG Pathway	hsa00562	Inositol phosphate metabolism	-2.9351	-0.913361	3/73	3632,9107,51763	INPP5A,MTMR6,INPP5K
9_Member	Reactome Gene Sets	R-HSA-556833	Metabolism of lipids	-2.92949	-0.912161	8/743	213,335,5295,9107,9362,10554,51763,66036	ALB,APOA1,PIK3R1,MTMR6,CPNE6,AGPAT1,INPP5K,MTMR9
9_Member	GO Biological Processes	GO:1901616	organic hydroxy compound catabolic process	-2.83607	-0.842104	3/79	3632,4504,51763	INPP5A,MT3,INPP5K
9_Member	GO Biological Processes	GO:0030258	lipid modification	-2.79689	-0.804842	4/177	3632,9107,51763,66036	INPP5A,MTMR6,INPP5K,MTMR9
9_Member	GO Biological Processes	GO:0051492	regulation of stress fiber assembly	-2.64661	-0.711841	3/92	335,5295,51763	APOA1,PIK3R1,INPP5K
9_Member	KEGG Pathway	hsa04070	Phosphatidylinositol signaling system	-2.5813	-0.661362	3/97	3632,5295,9107	INPP5A,PIK3R1,MTMR6
9_Member	GO Biological Processes	GO:0110020	regulation of actomyosin structure organization	-2.53161	-0.63379	3/101	335,5295,51763	APOA1,PIK3R1,INPP5K
9_Member	GO Biological Processes	GO:0032231	regulation of actin filament bundle assembly	-2.47242	-0.591214	3/106	335,5295,51763	APOA1,PIK3R1,INPP5K
9_Member	GO Biological Processes	GO:0090407	organophosphate biosynthetic process	-2.38192	-0.543055	6/538	335,4698,5295,9107,10554,51763	APOA1,NDUFA5,PIK3R1,MTMR6,AGPAT1,INPP5K
9_Member	GO Biological Processes	GO:0008610	lipid biosynthetic process	-2.26145	-0.447408	6/570	335,5295,9107,10554,11161,51763	APOA1,PIK3R1,MTMR6,AGPAT1,ERG28,INPP5K
9_Member	GO Biological Processes	GO:0006661	phosphatidylinositol biosynthetic process	-2.23444	-0.432914	3/129	5295,9107,51763	PIK3R1,MTMR6,INPP5K
9_Member	GO Biological Processes	GO:0046434	organophosphate catabolic process	-2.02378	-0.273757	3/154	3632,7415,51763	INPP5A,VCP,INPP5K
10_Summary	GO Biological Processes	GO:0043549	regulation of kinase activity	-5.733	-2.98699	12/778	60,780,890,1191,1915,3320,3630,4504,5295,5621,7128,51763,335,7431,9638,54550,6657,5584	ACTB,DDR1,CCNA2,CLU,EEF1A1,HSP90AA1,INS,MT3,PIK3R1,PRNP,TNFAIP3,INPP5K,APOA1,VIM,FEZ1,NECAB2,SOX2,PRKCI
10_Member	GO Biological Processes	GO:0043549	regulation of kinase activity	-5.733	-2.98699	12/778	60,780,890,1191,1915,3320,3630,4504,5295,5621,7128,51763	ACTB,DDR1,CCNA2,CLU,EEF1A1,HSP90AA1,INS,MT3,PIK3R1,PRNP,TNFAIP3,INPP5K
10_Member	GO Biological Processes	GO:0045859	regulation of protein kinase activity	-3.99489	-1.63934	9/660	60,890,1191,3320,3630,4504,5621,7128,51763	ACTB,CCNA2,CLU,HSP90AA1,INS,MT3,PRNP,TNFAIP3,INPP5K
10_Member	GO Biological Processes	GO:0051129	negative regulation of cellular component organization	-3.83563	-1.51694	9/693	335,1191,4504,5295,5621,7431,9638,51763,54550	APOA1,CLU,MT3,PIK3R1,PRNP,VIM,FEZ1,INPP5K,NECAB2
10_Member	GO Biological Processes	GO:0010001	glial cell differentiation	-2.88958	-0.883934	4/167	1191,4504,6657,7431	CLU,MT3,SOX2,VIM
10_Member	GO Biological Processes	GO:0120035	regulation of plasma membrane bounded cell projection organization	-2.71511	-0.747245	7/625	3630,4504,5295,5584,5621,7431,9638	INS,MT3,PIK3R1,PRKCI,PRNP,VIM,FEZ1
10_Member	GO Biological Processes	GO:0031344	regulation of cell projection organization	-2.64971	-0.711841	7/642	3630,4504,5295,5584,5621,7431,9638	INS,MT3,PIK3R1,PRKCI,PRNP,VIM,FEZ1
10_Member	GO Biological Processes	GO:0033674	positive regulation of kinase activity	-2.58481	-0.661618	6/489	780,1191,3320,3630,4504,5621	DDR1,CLU,HSP90AA1,INS,MT3,PRNP
10_Member	GO Biological Processes	GO:0042063	gliogenesis	-2.5059	-0.614198	4/213	1191,4504,6657,7431	CLU,MT3,SOX2,VIM
10_Member	GO Biological Processes	GO:0021782	glial cell development	-2.44958	-0.577812	3/108	1191,4504,7431	CLU,MT3,VIM
10_Member	GO Biological Processes	GO:0051347	positive regulation of transferase activity	-2.2434	-0.434405	6/575	780,1191,3320,3630,4504,5621	DDR1,CLU,HSP90AA1,INS,MT3,PRNP
10_Member	GO Biological Processes	GO:0045860	positive regulation of protein kinase activity	-2.22061	-0.422766	5/409	1191,3320,3630,4504,5621	CLU,HSP90AA1,INS,MT3,PRNP
10_Member	GO Biological Processes	GO:0032147	activation of protein kinase activity	-2.17118	-0.385397	3/136	3630,4504,5621	INS,MT3,PRNP
11_Summary	Reactome Gene Sets	R-HSA-5663202	Diseases of signal transduction by growth factor receptors and second messengers	-5.43082	-2.71622	9/433	60,3320,4140,5295,7415,10213,10533,51009,84447,468,1508,7846,10577,6612,5621	ACTB,HSP90AA1,MARK3,PIK3R1,VCP,PSMD14,ATG7,DERL2,SYVN1,ATF4,CTSB,TUBA1A,NPC2,SUMO3,PRNP
11_Member	Reactome Gene Sets	R-HSA-5663202	Diseases of signal transduction by growth factor receptors and second messengers	-5.43082	-2.71622	9/433	60,3320,4140,5295,7415,10213,10533,51009,84447	ACTB,HSP90AA1,MARK3,PIK3R1,VCP,PSMD14,ATG7,DERL2,SYVN1
11_Member	KEGG Pathway	hsa04210	Apoptosis	-4.37391	-1.89507	5/136	60,468,1508,5295,7846	ACTB,ATF4,CTSB,PIK3R1,TUBA1A
11_Member	WikiPathways	WP4217	Ebola virus infection in host	-3.28245	-1.14657	4/131	60,1508,5295,10577	ACTB,CTSB,PIK3R1,NPC2
11_Member	KEGG Pathway	hsa05418	Fluid shear stress and atherosclerosis	-3.18571	-1.07887	4/139	60,3320,5295,6612	ACTB,HSP90AA1,PIK3R1,SUMO3
11_Member	Reactome Gene Sets	R-HSA-6802952	Signaling by BRAF and RAF1 fusions	-3.0432	-0.980691	3/67	60,4140,10533	ACTB,MARK3,ATG7
11_Member	Reactome Gene Sets	R-HSA-6802957	Oncogenic MAPK signaling	-2.7595	-0.782493	3/84	60,4140,10533	ACTB,MARK3,ATG7
11_Member	Reactome Gene Sets	R-HSA-2029480	Fcgamma receptor (FCGR) dependent phagocytosis	-2.73023	-0.758731	3/86	60,3320,5295	ACTB,HSP90AA1,PIK3R1
11_Member	Reactome Gene Sets	R-HSA-4420097	VEGFA-VEGFR2 Pathway	-2.55618	-0.647446	3/99	60,3320,5295	ACTB,HSP90AA1,PIK3R1
11_Member	Reactome Gene Sets	R-HSA-194138	Signaling by VEGF	-2.44958	-0.577812	3/108	60,3320,5295	ACTB,HSP90AA1,PIK3R1
11_Member	Reactome Gene Sets	R-HSA-422475	Axon guidance	-2.32814	-0.505113	6/552	60,3320,5295,5621,7846,10213	ACTB,HSP90AA1,PIK3R1,PRNP,TUBA1A,PSMD14
11_Member	Reactome Gene Sets	R-HSA-9675108	Nervous system development	-2.23623	-0.432914	6/577	60,3320,5295,5621,7846,10213	ACTB,HSP90AA1,PIK3R1,PRNP,TUBA1A,PSMD14
11_Member	Reactome Gene Sets	R-HSA-5673001	RAF/MAP kinase cascade	-2.08931	-0.319877	4/280	60,4140,5295,10213	ACTB,MARK3,PIK3R1,PSMD14
11_Member	Reactome Gene Sets	R-HSA-5684996	MAPK1/MAPK3 signaling	-2.05777	-0.298531	4/286	60,4140,5295,10213	ACTB,MARK3,PIK3R1,PSMD14
12_Summary	Reactome Gene Sets	R-HSA-9612973	Autophagy	-5.34983	-2.64734	6/151	1915,3320,7415,7431,7846,10533,1508,7276,10213,10577,6767,60,4698,5295	EEF1A1,HSP90AA1,VCP,VIM,TUBA1A,ATG7,CTSB,TTR,PSMD14,NPC2,ST13,ACTB,NDUFA5,PIK3R1
12_Member	Reactome Gene Sets	R-HSA-9612973	Autophagy	-5.34983	-2.64734	6/151	1915,3320,7415,7431,7846,10533	EEF1A1,HSP90AA1,VCP,VIM,TUBA1A,ATG7
12_Member	Reactome Gene Sets	R-HSA-3371511	HSF1 activation	-5.33266	-2.64734	3/12	1915,3320,7415	EEF1A1,HSP90AA1,VCP
12_Member	Reactome Gene Sets	R-HSA-9646399	Aggrephagy	-5.17823	-2.5114	4/43	3320,7415,7431,7846	HSP90AA1,VCP,VIM,TUBA1A
12_Member	Reactome Gene Sets	R-HSA-9613829	Chaperone Mediated Autophagy	-4.4964	-1.98084	3/22	1915,3320,7431	EEF1A1,HSP90AA1,VIM
12_Member	Reactome Gene Sets	R-HSA-1632852	Macroautophagy	-4.37391	-1.89507	5/136	3320,7415,7431,7846,10533	HSP90AA1,VCP,VIM,TUBA1A,ATG7
12_Member	Reactome Gene Sets	R-HSA-6798695	Neutrophil degranulation	-4.18518	-1.76139	8/482	1508,1915,3320,7276,7415,10213,10533,10577	CTSB,EEF1A1,HSP90AA1,TTR,VCP,PSMD14,ATG7,NPC2
12_Member	Reactome Gene Sets	R-HSA-9663891	Selective autophagy	-4.08382	-1.69954	4/81	3320,7415,7431,7846	HSP90AA1,VCP,VIM,TUBA1A
12_Member	Reactome Gene Sets	R-HSA-3371556	Cellular response to heat stress	-3.92465	-1.59362	4/89	1915,3320,6767,7415	EEF1A1,HSP90AA1,ST13,VCP
12_Member	Reactome Gene Sets	R-HSA-9012999	RHO GTPase cycle	-2.76981	-0.787227	6/449	60,3320,4698,5295,7415,7431	ACTB,HSP90AA1,NDUFA5,PIK3R1,VCP,VIM
12_Member	Reactome Gene Sets	R-HSA-194315	Signaling by Rho GTPases	-2.41852	-0.560867	7/707	60,3320,4698,5295,7415,7431,7846	ACTB,HSP90AA1,NDUFA5,PIK3R1,VCP,VIM,TUBA1A
12_Member	Reactome Gene Sets	R-HSA-9716542	Signaling by Rho GTPases, Miro GTPases and RHOBTB3	-2.36577	-0.531641	7/723	60,3320,4698,5295,7415,7431,7846	ACTB,HSP90AA1,NDUFA5,PIK3R1,VCP,VIM,TUBA1A
13_Summary	GO Biological Processes	GO:1901615	organic hydroxy compound metabolic process	-5.15139	-2.49727	9/469	335,1508,3632,4504,5950,7276,10577,11161,51763,1191,29015	APOA1,CTSB,INPP5A,MT3,RBP4,TTR,NPC2,ERG28,INPP5K,CLU,SLC43A3
13_Member	GO Biological Processes	GO:1901615	organic hydroxy compound metabolic process	-5.15139	-2.49727	9/469	335,1508,3632,4504,5950,7276,10577,11161,51763	APOA1,CTSB,INPP5A,MT3,RBP4,TTR,NPC2,ERG28,INPP5K
13_Member	GO Biological Processes	GO:0006066	alcohol metabolic process	-4.50075	-1.98084	7/316	335,3632,4504,5950,7276,10577,51763	APOA1,INPP5A,MT3,RBP4,TTR,NPC2,INPP5K
13_Member	GO Biological Processes	GO:0016125	sterol metabolic process	-3.25768	-1.12971	4/133	335,4504,10577,11161	APOA1,MT3,NPC2,ERG28
13_Member	GO Biological Processes	GO:0030301	cholesterol transport	-3.16213	-1.07887	3/61	335,1191,10577	APOA1,CLU,NPC2
13_Member	GO Biological Processes	GO:0015850	organic hydroxy compound transport	-2.99891	-0.95619	4/156	335,1191,5950,10577	APOA1,CLU,RBP4,NPC2
13_Member	GO Biological Processes	GO:0015918	sterol transport	-2.852	-0.856114	3/78	335,1191,10577	APOA1,CLU,NPC2
13_Member	GO Biological Processes	GO:0006869	lipid transport	-2.6841	-0.73048	5/318	335,1191,5950,10577,29015	APOA1,CLU,RBP4,NPC2,SLC43A3
13_Member	GO Biological Processes	GO:0010876	lipid localization	-2.48914	-0.603466	5/353	335,1191,5950,10577,29015	APOA1,CLU,RBP4,NPC2,SLC43A3
13_Member	GO Biological Processes	GO:0008203	cholesterol metabolic process	-2.34191	-0.516287	3/118	335,4504,10577	APOA1,MT3,NPC2
13_Member	GO Biological Processes	GO:1902652	secondary alcohol metabolic process	-2.24379	-0.434405	3/128	335,4504,10577	APOA1,MT3,NPC2
13_Member	GO Biological Processes	GO:0008202	steroid metabolic process	-2.23575	-0.432914	4/254	335,4504,10577,11161	APOA1,MT3,NPC2,ERG28
14_Summary	Reactome Gene Sets	R-HSA-975634	Retinoid metabolism and transport	-5.13777	-2.49727	4/44	335,3339,5950,7276,3320,3630,780	APOA1,HSPG2,RBP4,TTR,HSP90AA1,INS,DDR1
14_Member	Reactome Gene Sets	R-HSA-975634	Retinoid metabolism and transport	-5.13777	-2.49727	4/44	335,3339,5950,7276	APOA1,HSPG2,RBP4,TTR
14_Member	Reactome Gene Sets	R-HSA-6806667	Metabolism of fat-soluble vitamins	-4.98514	-2.36134	4/48	335,3339,5950,7276	APOA1,HSPG2,RBP4,TTR
14_Member	Reactome Gene Sets	R-HSA-196854	Metabolism of vitamins and cofactors	-3.69012	-1.41393	5/190	335,3320,3339,5950,7276	APOA1,HSP90AA1,HSPG2,RBP4,TTR
14_Member	Reactome Gene Sets	R-HSA-2187338	Visual phototransduction	-3.64772	-1.38244	4/105	335,3339,5950,7276	APOA1,HSPG2,RBP4,TTR
14_Member	Reactome Gene Sets	R-HSA-977225	Amyloid fiber formation	-3.55538	-1.34243	4/111	335,3339,3630,7276	APOA1,HSPG2,INS,TTR
14_Member	Reactome Gene Sets	R-HSA-3000171	Non-integrin membrane-ECM interactions	-3.20455	-1.08692	3/59	780,3339,7276	DDR1,HSPG2,TTR
15_Summary	Canonical Pathways	M106	PID HNF3B PATHWAY	-5.09827	-2.4662	4/45	213,335,3630,7276,2,10577,60,1191,5295,7846,9127,94235,3320,5163,5621,66036,64856,1508,7415	ALB,APOA1,INS,TTR,A2M,NPC2,ACTB,CLU,PIK3R1,TUBA1A,P2RX6,GNG8,HSP90AA1,PDK1,PRNP,MTMR9,VWA1,CTSB,VCP
15_Member	Canonical Pathways	M106	PID HNF3B PATHWAY	-5.09827	-2.4662	4/45	213,335,3630,7276	ALB,APOA1,INS,TTR
15_Member	Reactome Gene Sets	R-HSA-174824	Plasma lipoprotein assembly, remodeling, and clearance	-4.23747	-1.77668	4/74	2,213,335,10577	A2M,ALB,APOA1,NPC2
15_Member	Reactome Gene Sets	R-HSA-109582	Hemostasis	-4.19595	-1.76139	9/621	2,60,213,335,1191,5295,7846,9127,94235	A2M,ACTB,ALB,APOA1,CLU,PIK3R1,TUBA1A,P2RX6,GNG8
15_Member	Reactome Gene Sets	R-HSA-76002	Platelet activation, signaling and aggregation	-3.99399	-1.63934	6/263	2,213,335,1191,5295,94235	A2M,ALB,APOA1,CLU,PIK3R1,GNG8
15_Member	Reactome Gene Sets	R-HSA-2173782	Binding and Uptake of Ligands by Scavenger Receptors	-3.64163	-1.37992	3/42	213,335,3320	ALB,APOA1,HSP90AA1
15_Member	WikiPathways	WP1533	Vitamin B12 metabolism	-3.34157	-1.18383	3/53	213,335,3630	ALB,APOA1,INS
15_Member	Reactome Gene Sets	R-HSA-114608	Platelet degranulation	-3.30764	-1.15972	4/129	2,213,335,1191	A2M,ALB,APOA1,CLU
15_Member	Reactome Gene Sets	R-HSA-76005	Response to elevated platelet cytosolic Ca2+	-3.24544	-1.12008	4/134	2,213,335,1191	A2M,ALB,APOA1,CLU
15_Member	WikiPathways	WP176	Folate metabolism	-2.9351	-0.913361	3/73	213,335,3630	ALB,APOA1,INS
15_Member	GO Biological Processes	GO:0019217	regulation of fatty acid metabolic process	-2.64661	-0.711841	3/92	335,3630,5163	APOA1,INS,PDK1
15_Member	WikiPathways	WP15	Selenium micronutrient network	-2.64661	-0.711841	3/92	213,335,3630	ALB,APOA1,INS
15_Member	WikiPathways	WP2806	Complement system	-2.55618	-0.647446	3/99	213,335,5621	ALB,APOA1,PRNP
15_Member	GO Biological Processes	GO:0019216	regulation of lipid metabolic process	-2.55332	-0.646352	5/341	335,3630,5163,10577,66036	APOA1,INS,PDK1,NPC2,MTMR9
15_Member	Reactome Gene Sets	R-HSA-8957275	Post-translational protein phosphorylation	-2.44958	-0.577812	3/108	213,335,64856	ALB,APOA1,VWA1
15_Member	WikiPathways	WP5115	Network map of SARS-CoV-2 signaling pathway	-2.44876	-0.577812	4/221	60,213,335,1508	ACTB,ALB,APOA1,CTSB
15_Member	Reactome Gene Sets	R-HSA-381426	Regulation of Insulin-like Growth Factor (IGF) transport and uptake by Insulin-like Growth Factor Binding Proteins (IGFBPs)	-2.27232	-0.457001	3/125	213,335,64856	ALB,APOA1,VWA1
15_Member	GO Biological Processes	GO:0010565	regulation of cellular ketone metabolic process	-2.20688	-0.412687	3/132	335,3630,5163	APOA1,INS,PDK1
15_Member	GO Biological Processes	GO:0062013	positive regulation of small molecule metabolic process	-2.06271	-0.302235	3/149	335,3630,7415	APOA1,INS,VCP
16_Summary	KEGG Pathway	hsa05169	Epstein-Barr virus infection	-4.63002	-2.07066	6/202	890,5295,7128,7431,9541,10213,7415,55611,60,3320,79139,27097	CCNA2,PIK3R1,TNFAIP3,VIM,CIR1,PSMD14,VCP,OTUB1,ACTB,HSP90AA1,DERL1,TAF5L
16_Member	KEGG Pathway	hsa05169	Epstein-Barr virus infection	-4.63002	-2.07066	6/202	890,5295,7128,7431,9541,10213	CCNA2,PIK3R1,TNFAIP3,VIM,CIR1,PSMD14
16_Member	Reactome Gene Sets	R-HSA-5689896	Ovarian tumor domain proteases	-3.73803	-1.43528	3/39	7128,7415,55611	TNFAIP3,VCP,OTUB1
16_Member	Reactome Gene Sets	R-HSA-5688426	Deubiquitination	-3.69941	-1.41393	6/298	60,890,7128,7415,10213,55611	ACTB,CCNA2,TNFAIP3,VCP,PSMD14,OTUB1
16_Member	GO Biological Processes	GO:1903320	regulation of protein modification by small protein conjugation or removal	-3.10715	-1.03092	5/255	3320,7128,7415,55611,79139	HSP90AA1,TNFAIP3,VCP,OTUB1,DERL1
16_Member	GO Biological Processes	GO:0016579	protein deubiquitination	-3.07299	-1.00595	4/149	7128,10213,27097,55611	TNFAIP3,PSMD14,TAF5L,OTUB1
16_Member	GO Biological Processes	GO:0070646	protein modification by small protein removal	-2.88958	-0.883934	4/167	7128,10213,27097,55611	TNFAIP3,PSMD14,TAF5L,OTUB1
16_Member	GO Biological Processes	GO:0031396	regulation of protein ubiquitination	-2.5059	-0.614198	4/213	3320,7128,55611,79139	HSP90AA1,TNFAIP3,OTUB1,DERL1
16_Member	GO Biological Processes	GO:0000079	regulation of cyclin-dependent protein serine/threonine kinase activity	-2.38374	-0.543527	3/114	60,890,7128	ACTB,CCNA2,TNFAIP3
16_Member	GO Biological Processes	GO:1904029	regulation of cyclin-dependent protein kinase activity	-2.35222	-0.522667	3/117	60,890,7128	ACTB,CCNA2,TNFAIP3
17_Summary	GO Biological Processes	GO:0071453	cellular response to oxygen levels	-4.10409	-1.71027	5/155	468,890,4504,5163,10533,1191,3632,5584,5621,9362,7128,7415,2058,7431,8518,4804,1230,5295	ATF4,CCNA2,MT3,PDK1,ATG7,CLU,INPP5A,PRKCI,PRNP,CPNE6,TNFAIP3,VCP,EPRS1,VIM,ELP1,NGFR,CCR1,PIK3R1
17_Member	GO Biological Processes	GO:0071453	cellular response to oxygen levels	-4.10409	-1.71027	5/155	468,890,4504,5163,10533	ATF4,CCNA2,MT3,PDK1,ATG7
17_Member	GO Biological Processes	GO:1901214	regulation of neuron death	-3.5775	-1.35001	6/314	468,1191,3632,4504,5584,5621	ATF4,CLU,INPP5A,MT3,PRKCI,PRNP
17_Member	GO Biological Processes	GO:0071241	cellular response to inorganic substance	-3.39719	-1.2223	5/220	468,890,4504,5621,9362	ATF4,CCNA2,MT3,PRNP,CPNE6
17_Member	GO Biological Processes	GO:0036294	cellular response to decreased oxygen levels	-3.17405	-1.07887	4/140	468,890,4504,5163	ATF4,CCNA2,MT3,PDK1
17_Member	GO Biological Processes	GO:0010035	response to inorganic substance	-3.16982	-1.07887	7/521	468,890,4504,5621,7128,7415,9362	ATF4,CCNA2,MT3,PRNP,TNFAIP3,VCP,CPNE6
17_Member	GO Biological Processes	GO:0034248	regulation of cellular amide metabolic process	-3.09297	-1.01906	7/537	468,1191,2058,5163,5621,7431,8518	ATF4,CLU,EPRS1,PDK1,PRNP,VIM,ELP1
17_Member	GO Biological Processes	GO:0062197	cellular response to chemical stress	-3.01792	-0.966516	5/267	468,4504,5163,7128,10533	ATF4,MT3,PDK1,TNFAIP3,ATG7
17_Member	GO Biological Processes	GO:0010942	positive regulation of cell death	-2.79496	-0.804821	7/605	468,1191,4504,4804,5584,5621,10533	ATF4,CLU,MT3,NGFR,PRKCI,PRNP,ATG7
17_Member	GO Biological Processes	GO:1901216	positive regulation of neuron death	-2.70168	-0.739211	3/88	468,1191,5621	ATF4,CLU,PRNP
17_Member	GO Biological Processes	GO:0070482	response to oxygen levels	-2.69599	-0.73531	5/316	468,890,4504,5163,10533	ATF4,CCNA2,MT3,PDK1,ATG7
17_Member	GO Biological Processes	GO:0071248	cellular response to metal ion	-2.68473	-0.73048	4/190	468,4504,5621,9362	ATF4,MT3,PRNP,CPNE6
17_Member	GO Biological Processes	GO:0043523	regulation of neuron apoptotic process	-2.55038	-0.646352	4/207	468,4504,5584,5621	ATF4,MT3,PRKCI,PRNP
17_Member	GO Biological Processes	GO:1901215	negative regulation of neuron death	-2.53539	-0.63448	4/209	468,3632,4504,5584	ATF4,INPP5A,MT3,PRKCI
17_Member	GO Biological Processes	GO:0034599	cellular response to oxidative stress	-2.46282	-0.583101	4/219	468,4504,5163,7128	ATF4,MT3,PDK1,TNFAIP3
17_Member	GO Biological Processes	GO:0055082	cellular chemical homeostasis	-2.44963	-0.577812	6/521	468,1230,4504,4804,5295,5621	ATF4,CCR1,MT3,NGFR,PIK3R1,PRNP
17_Member	GO Biological Processes	GO:0006979	response to oxidative stress	-2.42749	-0.565141	5/365	468,4504,5163,5621,7128	ATF4,MT3,PDK1,PRNP,TNFAIP3
17_Member	GO Biological Processes	GO:0043065	positive regulation of apoptotic process	-2.41743	-0.560867	6/529	468,1191,4804,5584,5621,10533	ATF4,CLU,NGFR,PRKCI,PRNP,ATG7
17_Member	GO Biological Processes	GO:0043068	positive regulation of programmed cell death	-2.36252	-0.531641	6/543	468,1191,4804,5584,5621,10533	ATF4,CLU,NGFR,PRKCI,PRNP,ATG7
17_Member	GO Biological Processes	GO:0071456	cellular response to hypoxia	-2.20688	-0.412687	3/132	890,4504,5163	CCNA2,MT3,PDK1
17_Member	GO Biological Processes	GO:0034249	negative regulation of cellular amide metabolic process	-2.14368	-0.36615	4/270	468,1191,2058,5621	ATF4,CLU,EPRS1,PRNP
17_Member	GO Biological Processes	GO:0019725	cellular homeostasis	-2.08617	-0.317887	6/621	468,1230,4504,4804,5295,5621	ATF4,CCR1,MT3,NGFR,PIK3R1,PRNP
17_Member	GO Biological Processes	GO:0036293	response to decreased oxygen levels	-2.03717	-0.282389	4/290	468,890,4504,5163	ATF4,CCNA2,MT3,PDK1
18_Summary	GO Biological Processes	GO:0048511	rhythmic process	-3.96706	-1.61922	6/266	2,468,4804,10533,10743,22809	A2M,ATF4,NGFR,ATG7,RAI1,ATF5
18_Member	GO Biological Processes	GO:0048511	rhythmic process	-3.96706	-1.61922	6/266	2,468,4804,10533,10743,22809	A2M,ATF4,NGFR,ATG7,RAI1,ATF5
18_Member	GO Biological Processes	GO:0007623	circadian rhythm	-3.27001	-1.13942	4/132	468,4804,10743,22809	ATF4,NGFR,RAI1,ATF5
18_Member	GO Biological Processes	GO:0032922	circadian regulation of gene expression	-3.00606	-0.961187	3/69	468,4804,10743	ATF4,NGFR,RAI1
18_Member	WikiPathways	WP3594	Circadian rhythm genes	-2.55038	-0.646352	4/207	468,4804,10743,22809	ATF4,NGFR,RAI1,ATF5
19_Summary	GO Biological Processes	GO:0010507	negative regulation of autophagy	-3.96297	-1.61922	4/87	4504,9638,10533,66036,3630,7917,60,3339,6657,22809,51150,1915	MT3,FEZ1,ATG7,MTMR9,INS,BAG6,ACTB,HSPG2,SOX2,ATF5,SDF4,EEF1A1
19_Member	GO Biological Processes	GO:0010507	negative regulation of autophagy	-3.96297	-1.61922	4/87	4504,9638,10533,66036	MT3,FEZ1,ATG7,MTMR9
19_Member	GO Biological Processes	GO:0031330	negative regulation of cellular catabolic process	-3.94047	-1.60524	6/269	3630,4504,7917,9638,10533,66036	INS,MT3,BAG6,FEZ1,ATG7,MTMR9
19_Member	GO Biological Processes	GO:0009895	negative regulation of catabolic process	-3.4765	-1.28679	6/328	3630,4504,7917,9638,10533,66036	INS,MT3,BAG6,FEZ1,ATG7,MTMR9
19_Member	GO Biological Processes	GO:0007420	brain development	-2.92578	-0.912161	8/744	60,3339,4504,6657,7917,9638,22809,51150	ACTB,HSPG2,MT3,SOX2,BAG6,FEZ1,ATF5,SDF4
19_Member	GO Biological Processes	GO:0060322	head development	-2.76502	-0.784302	8/789	60,3339,4504,6657,7917,9638,22809,51150	ACTB,HSPG2,MT3,SOX2,BAG6,FEZ1,ATF5,SDF4
19_Member	GO Biological Processes	GO:0010506	regulation of autophagy	-2.56428	-0.652368	5/339	1915,4504,9638,10533,66036	EEF1A1,MT3,FEZ1,ATG7,MTMR9
20_Summary	GO Biological Processes	GO:0000902	cell morphogenesis	-3.94562	-1.60615	9/670	60,468,780,1191,1501,3320,4804,5295,9638,5584,81609	ACTB,ATF4,DDR1,CLU,CTNND2,HSP90AA1,NGFR,PIK3R1,FEZ1,PRKCI,SNX27
20_Member	GO Biological Processes	GO:0000902	cell morphogenesis	-3.94562	-1.60615	9/670	60,468,780,1191,1501,3320,4804,5295,9638	ACTB,ATF4,DDR1,CLU,CTNND2,HSP90AA1,NGFR,PIK3R1,FEZ1
20_Member	GO Biological Processes	GO:0007163	establishment or maintenance of cell polarity	-3.5871	-1.35052	5/200	60,3320,5584,9638,81609	ACTB,HSP90AA1,PRKCI,FEZ1,SNX27
20_Member	GO Biological Processes	GO:0030010	establishment of cell polarity	-3.38583	-1.21385	4/123	3320,5584,9638,81609	HSP90AA1,PRKCI,FEZ1,SNX27
20_Member	GO Biological Processes	GO:0000904	cell morphogenesis involved in differentiation	-3.16494	-1.07887	7/522	60,468,1501,3320,4804,5295,9638	ACTB,ATF4,CTNND2,HSP90AA1,NGFR,PIK3R1,FEZ1
20_Member	GO Biological Processes	GO:0048812	neuron projection morphogenesis	-2.74562	-0.770457	6/454	60,780,1501,3320,4804,9638	ACTB,DDR1,CTNND2,HSP90AA1,NGFR,FEZ1
20_Member	GO Biological Processes	GO:0120039	plasma membrane bounded cell projection morphogenesis	-2.72649	-0.756817	6/458	60,780,1501,3320,4804,9638	ACTB,DDR1,CTNND2,HSP90AA1,NGFR,FEZ1
20_Member	GO Biological Processes	GO:0048858	cell projection morphogenesis	-2.70756	-0.743309	6/462	60,780,1501,3320,4804,9638	ACTB,DDR1,CTNND2,HSP90AA1,NGFR,FEZ1
20_Member	GO Biological Processes	GO:0032990	cell part morphogenesis	-2.6203	-0.693425	6/481	60,780,1501,3320,4804,9638	ACTB,DDR1,CTNND2,HSP90AA1,NGFR,FEZ1
20_Member	GO Biological Processes	GO:0061564	axon development	-2.34417	-0.51724	5/382	60,780,3320,4804,9638	ACTB,DDR1,HSP90AA1,NGFR,FEZ1
20_Member	GO Biological Processes	GO:0032989	cellular component morphogenesis	-2.24699	-0.435482	6/574	60,780,1501,3320,4804,9638	ACTB,DDR1,CTNND2,HSP90AA1,NGFR,FEZ1
20_Member	GO Biological Processes	GO:0048667	cell morphogenesis involved in neuron differentiation	-2.21622	-0.419602	5/410	60,1501,3320,4804,9638	ACTB,CTNND2,HSP90AA1,NGFR,FEZ1
20_Member	GO Biological Processes	GO:0031175	neuron projection development	-2.02242	-0.273757	6/641	60,780,1501,3320,4804,9638	ACTB,DDR1,CTNND2,HSP90AA1,NGFR,FEZ1
